# Supplementary material for: Genome Analyses Reveal Diverse Riverine Genetic Contributions to the Lake Malawi Cichlid Radiation
Source: Mol Ecol. 2025 Jun 10;34(13):e17786. doi: 10.1111/mec.17786 (PMC12186717; doi:10.1111/mec.17786)
Supplement: Supplementary file 1 — Table S1. [file MEC-34-e17786-s001.xlsx]

## Sheet: Supplementary_Table_1
sequence_id	specimen_id	seq_depth	genus	species	sample_no	sex	clade	location	sublocation	latitude	longitude	Biosample	Bioproject	study
cichlid6780010	D16-A02	18.17	Champsochromis	caeruleus	2	U	shallowbenthic	Tanzania		NA	NA	SAMEA117805422	PRJEB20078	Blumer et al. 2025
cichlid6780011	D16-A01	15.03	Copadichromis	ilesi	NA	F	utaka	Nkanda		NA	NA	SAMEA117805423	PRJEB20078	Blumer et al. 2025
cichlid6978767	D01-B01	16.41	Pseudotropheus	lucerna	1	M	mbuna	Nkhata_Bay	Kampango_point	NA	NA	SAMEA117805426	PRJEB21343	Blumer et al. 2025
cichlid6978768	D01-B03	19.15	Tropheops	sp-rust	1	M	mbuna	Nkhata_Bay	Kampango_point	NA	NA	SAMEA5806192	PRJEB21343	Blumer et al. 2025
cichlid6978769	D01-B07	15.92	Maylandia	callainos	2	F	mbuna	Nkhata_Bay	Kampango_point	NA	NA	SAMEA104139121	PRJEB21343	Blumer et al. 2025
cichlid6978770	D01-D02	16.24	Chindongo	sp-elongatus-nkhata-brown	NA	M	mbuna	Nkhata_Bay	Kampango_point	NA	NA	SAMEA5806193	PRJEB21343	Blumer et al. 2025
cichlid6978772	D21-J01	13.8	Copadichromis	pleurostigma	2	U	utaka	Southwest_arm	Msaka	NA	NA	SAMEA104139123	PRJEB21343	Blumer et al. 2025
cichlid6978776	D01-I01	19.92	Tropheops	sp-deep	NA	M	mbuna	Nkhata_Bay	Viking_reef	NA	NA	SAMEA117805428	PRJEB21343	Blumer et al. 2025
cichlid6978778	D02-A06	18.16	Chindongo	minutus	2	M	mbuna	Nkhata_Bay	Viking_reef	NA	NA	SAMEA117805430	PRJEB21343	Blumer et al. 2025
cichlid6978779	D02-B03	26.5	Diplotaxodon	sp-bigeye-black-dorsal	1	U	diplotaxodon	Nkhata_Bay		NA	NA	SAMEA117805431	PRJEB21343	Blumer et al. 2025
cichlid6978781	D02-C02	19.71	Rhamphochromis	sp-longsnout	3	U	rhamphochromis	Nkhata_Bay		NA	NA	SAMEA117805432	PRJEB21343	Blumer et al. 2025
cichlid6978782	D02-C04	17.48	Copadichromis	quadrimaculatus	1	U	utaka	Nkhata_Bay		NA	NA	SAMEA117805433	PRJEB21343	Blumer et al. 2025
cichlid6978783	D02-E07	15.91	Maylandia	aurora	NA	M	mbuna	Nkhata_Bay	Playground_point	NA	NA	SAMEA104139126	PRJEB21343	Blumer et al. 2025
cichlid6978784	D02-F09	16.51	Tropheops	gracilior	2	U	mbuna	Nkhata_Bay	Playground_point	NA	NA	SAMEA117805434	PRJEB21343	Blumer et al. 2025
cichlid6978785	D22-F04	16.33	Copadichromis	jacksoni	NA	F	utaka	Cape_Maclear	Thumbi_West	NA	NA	SAMEA117805435	PRJEB21343	Blumer et al. 2025
cichlid6978787	D03-A01	18.62	Rhamphochromis	woodi	3	M	rhamphochromis	Nkhata_Bay		NA	NA	SAMEA117805436	PRJEB21343	Blumer et al. 2025
cichlid6978788	D03-A03	19.8	Diplotaxodon	holochromis	NA	F	diplotaxodon	Nkhata_Bay		NA	NA	SAMEA5737582	PRJEB21343	Blumer et al. 2025
cichlid6978789	D03-A05	15.35	Tropheops	sp-mauve	NA	M	mbuna	Nkhata_Bay	Playground_point	NA	NA	SAMEA117805437	PRJEB21343	Blumer et al. 2025
cichlid6978790	D03-A08	17.23	Cynotilapia	aurifrons	NA	M	mbuna	Nkhata_Bay	Playground_point	NA	NA	SAMEA117805438	PRJEB21343	Blumer et al. 2025
cichlid6978863	D03-B07	18.84	Chindongo	sp-elongatus-ruarwe	NA	M	mbuna	Nkhata_Bay	Playground_point	NA	NA	SAMEA117805439	PRJEB21343	Blumer et al. 2025
cichlid6978864	D03-E08	18.96	Chindongo	minutus	1	U	mbuna	Nkhata_Bay	Playground_point	NA	NA	SAMEA117805440	PRJEB21343	Blumer et al. 2025
cichlid6978865	D03-F03	19.43	Pseudotropheus	fuscus	NA	U	mbuna	Nkhata_Bay	Viking_reef	NA	NA	SAMEA117805441	PRJEB21343	Blumer et al. 2025
cichlid6978868	D03-I07	16.39	Tropheops	olive	NA	M	mbuna	Chilumba	Mphanga_rocks	NA	NA	SAMEA117805444	PRJEB21343	Blumer et al. 2025
cichlid6978872	D04-G03	16.19	Copadichromis	borleyi	2	M	utaka	Chilumba	Mphanga_rocks	NA	NA	SAMEA104139127	PRJEB21343	Blumer et al. 2025
cichlid6978873	D04-H03	21.51	Diplotaxodon	longimaxilla	1	M?	diplotaxodon	Chilumba	Chilumba_main_beach	NA	NA	SAMEA117805448	PRJEB21343	Blumer et al. 2025
cichlid6978875	D05-A04	15.36	Diplotaxodon	sp-limnothrissa-black-dorsal	NA	M	diplotaxodon	Chilumba	Chilumba_main_beach	NA	NA	SAMEA5737583	PRJEB21343	Blumer et al. 2025
cichlid6978876	D07-B07	16.62	Maylandia	sp-lanisticola-north	2	M?	mbuna	Chilumba	Ngara	NA	NA	SAMEA117805450	PRJEB21343	Blumer et al. 2025
cichlid6978878	D07-G09	16.21	Pseudotropheus	crabro	2	U	mbuna	Chiofu		NA	NA	SAMEA117805452	PRJEB21343	Blumer et al. 2025
cichlid6978879	D08-C10	16.09	Rhamphochromis	esox	1	U	rhamphochromis	Chiofu		NA	NA	SAMEA117805453	PRJEB21343	Blumer et al. 2025
cichlid6978880	D08-E02	15.93	Maylandia	estherae	NA	F	mbuna	Chiofu		NA	NA	SAMEA104139128	PRJEB21343	Blumer et al. 2025
cichlid6978881	D09-E04	19.07	Cynotilapia	zebroides	2	M	mbuna	Chiofu		NA	NA	SAMEA104139129	PRJEB21343	Blumer et al. 2025
cichlid6978962	D09-I06	19.64	Tropheops	sp-chiofu-yellow	3	M	mbuna	Chiofu		NA	NA	SAMEA117805454	PRJEB21343	Blumer et al. 2025
cichlid6978964	D10-B07	17.85	Tropheops	sp-chiofu-yellow	1	F?	mbuna	Chiofu		NA	NA	SAMEA117805456	PRJEB21343	Blumer et al. 2025
cichlid6978966	D10-D01	19.24	Rhamphochromis	sp-greyback	1	U	rhamphochromis	Chiofu		NA	NA	SAMEA117805458	PRJEB21343	Blumer et al. 2025
cichlid6978968	D10-I02	18.47	Cynotilapia	afra	NA	M	mbuna	Chiofu		NA	NA	SAMEA117805459	PRJEB21343	Blumer et al. 2025
cichlid6978969	D11-C02	16.91	Rhamphochromis	sp-longsnout	2	U	rhamphochromis	Monkey_Bay		NA	NA	SAMEA117805460	PRJEB21343	Blumer et al. 2025
cichlid6978970	D11-H01	19.69	Diplotaxodon	macrops	2	M	diplotaxodon	Monkey_Bay		NA	NA	SAMEA117805461	PRJEB21343	Blumer et al. 2025
cichlid6978971	D12-D06	20.88	Pseudotropheus	sp-acei	NA	U	mbuna	Makanjila		NA	NA	SAMEA117805462	PRJEB21343	Blumer et al. 2025
cichlid6978972	D12-G02	17.12	Copadichromis	sp-virginalis-kajose	1	M	utaka	Makanjila		NA	NA	SAMEA117805463	PRJEB21343	Blumer et al. 2025
cichlid6978973	D12-G09	17.9	Pseudotropheus	lanisticola	1	U	mbuna	Makanjila		NA	NA	SAMEA117805464	PRJEB21343	Blumer et al. 2025
cichlid6978976	D13-A02	18.18	Rhamphochromis	ferox	NA	M	rhamphochromis	Makanjila		NA	NA	SAMEA117805467	PRJEB21343	Blumer et al. 2025
cichlid6978978	D13-I09	22.3	Diplotaxodon	ecclesi	NA	M	diplotaxodon	Cape_Maclear		NA	NA	SAMEA117805469	PRJEB21343	Blumer et al. 2025
cichlid6978979	D13-J04	18.58	Rhamphochromis	sp-longsnout	1	F?	rhamphochromis	Cape_Maclear		NA	NA	SAMEA117805470	PRJEB21343	Blumer et al. 2025
cichlid6978980	D13-J06	20.52	Rhamphochromis	sp-long-fin	NA	M?	rhamphochromis	Cape_Maclear		NA	NA	SAMEA117805471	PRJEB21343	Blumer et al. 2025
cichlid6978981	D14-F02	19.5	Rhamphochromis	woodi	1	M	rhamphochromis	Southwest_arm		NA	NA	SAMEA117805472	PRJEB21343	Blumer et al. 2025
cichlid6979246	D28-A06	20.95	Cynotilapia	zebroides	1	U	mbuna	Cape_Maclear	Otter_point	NA	NA	SAMEA104139259	PRJEB21343	Blumer et al. 2025
cichlid6993893	D01-B04	14.45	Protomelas	fenestratus	2	F	shallowbenthic	Nkhata_Bay	Kampango_point	NA	NA	SAMEA117805474	PRJEB21343	Blumer et al. 2025
cichlid6993896	D01-B08	15.82	Protomelas	insignis	NA	M	shallowbenthic	Nkhata_Bay	Kampango_point	NA	NA	SAMEA117805477	PRJEB21343	Blumer et al. 2025
cichlid6993898	D01-C02	17.67	Petrotilapia	microgalana	3	F	mbuna	Nkhata_Bay	Kampango_point	NA	NA	SAMEA117805479	PRJEB21343	Blumer et al. 2025
cichlid6993899	D01-C04	17.33	Petrotilapia	microgalana	2	F	mbuna	Nkhata_Bay	Kampango_point	NA	NA	SAMEA117805480	PRJEB21343	Blumer et al. 2025
cichlid6993900	D01-C05	18.01	Ctenopharynx	pictus	2	M	shallowbenthic	Nkhata_Bay	Kampango_point	NA	NA	SAMEA117805481	PRJEB21343	Blumer et al. 2025
cichlid6993901	D01-C06	15.65	Taeniolethrinops	laticeps	2	U	shallowbenthic	Nkhata_Bay	Kampango_point	NA	NA	SAMEA117805482	PRJEB21343	Blumer et al. 2025
cichlid6993903	D01-D04	16.27	Mylochromis	epichoralis	NA	U	shallowbenthic	Nkhata_Bay	Kampango_point	NA	NA	SAMEA117805484	PRJEB21343	Blumer et al. 2025
cichlid6993905	D01-E04	17.48	Tropheops	sp-rust	2	F	mbuna	Nkhata_Bay	Kampango_point	NA	NA	SAMEA117805486	PRJEB21343	Blumer et al. 2025
cichlid6993907	D01-G10	15.71	Tramitichromis	sp-kande	2	M	shallowbenthic	Nkhata_Bay	Viking_reef	NA	NA	SAMEA117805488	PRJEB21343	Blumer et al. 2025
cichlid6993910	D01-H05	15.51	Pseudotropheus	lucerna	2	M	mbuna	Nkhata_Bay	Viking_reef	NA	NA	SAMEA117805491	PRJEB21343	Blumer et al. 2025
cichlid6993911	D01-H06	17.89	Cyathochromis	obliquidens	2	M	mbuna	Nkhata_Bay	Viking_reef	NA	NA	SAMEA117805492	PRJEB21343	Blumer et al. 2025
cichlid6993914	D01-I05	18.12	Petrotilapia	microgalana	1	F	mbuna	Nkhata_Bay	Viking_reef	NA	NA	SAMEA117805495	PRJEB21343	Blumer et al. 2025
cichlid6993915	D01-I07	15.25	Mylochromis	mollis	NA	U	shallowbenthic	Nkhata_Bay	Viking_reef	NA	NA	SAMEA117805496	PRJEB21343	Blumer et al. 2025
cichlid6993916	D01-J04	14.32	Protomelas	taeniolatus	NA	F	shallowbenthic	Nkhata_Bay	Viking_reef	NA	NA	SAMEA117805497	PRJEB21343	Blumer et al. 2025
cichlid6993917	D01-J08	18.3	Lethrinops	oculatus	NA	F?	shallowbenthic	Nkhata_Bay	Viking_reef	NA	NA	SAMEA117805498	PRJEB21343	Blumer et al. 2025
cichlid6993920	D02-A08	17.47	Pseudotropheus	interruptus	NA	M	mbuna	Nkhata_Bay	Viking_reef	NA	NA	SAMEA117805501	PRJEB21343	Blumer et al. 2025
cichlid6993922	D02-E01	17.11	Melanochromis	loriae	NA	F	mbuna	Nkhata_Bay	Playground_point	NA	NA	SAMEA117805503	PRJEB21343	Blumer et al. 2025
cichlid6993929	D02-G03	15.76	Protomelas	labridens	NA	F	shallowbenthic	Nkhata_Bay		NA	NA	SAMEA117805507	PRJEB21343	Blumer et al. 2025
cichlid6993931	D02-G07	17.06	Protomelas	kirkii	2	U	shallowbenthic	Nkhata_Bay		NA	NA	SAMEA117805509	PRJEB21343	Blumer et al. 2025
cichlid6993952	D02-J07	17.22	Tropheops	sp-olive	2	M	mbuna	Nkhata_Bay	Playground_point	NA	NA	SAMEA117805530	PRJEB21343	Blumer et al. 2025
cichlid6993953	D02-J08	14.82	Sciaenochromis	fryeri	2	M	shallowbenthic	Nkhata_Bay	Playground_point	NA	NA	SAMEA117805531	PRJEB21343	Blumer et al. 2025
cichlid6993955	D03-B02	24.77	Hemitaeniochromis	brachyrhynchus	NA	M?	shallowbenthic	Nkhata_Bay	Playground_point	NA	NA	SAMEA117805533	PRJEB21343	Blumer et al. 2025
cichlid6993957	D03-B05	15.94	Tropheops	sp-red-fin	NA	F	mbuna	Nkhata_Bay	Playground_point	NA	NA	SAMEA117805535	PRJEB21343	Blumer et al. 2025
cichlid6993958	D03-B06	15.2	Melanochromis	mpoto	NA	U	mbuna	Nkhata_Bay	Playground_point	NA	NA	SAMEA117805536	PRJEB21343	Blumer et al. 2025
cichlid6993959	D03-B08	19.45	Tropheops	gracilior	1	M	mbuna	Nkhata_Bay	Playground_point	NA	NA	SAMEA117805537	PRJEB21343	Blumer et al. 2025
cichlid6993963	D03-E04	14.92	Labidochromis	maculicauda	NA	U	mbuna	Nkhata_Bay	Playground_point	NA	NA	SAMEA117805541	PRJEB21343	Blumer et al. 2025
cichlid6993965	D03-F06	20.26	Tropheops	sp-band	2	U	mbuna	Nkhata_Bay	Viking_reef	NA	NA	SAMEA117805543	PRJEB21343	Blumer et al. 2025
cichlid6993966	D03-F07	21.05	Tropheops	sp-band	1	U	mbuna	Nkhata_Bay	Viking_reef	NA	NA	SAMEA117805544	PRJEB21343	Blumer et al. 2025
cichlid6993968	D03-F09	17.19	Tropheops	gracilior	5	U	mbuna	Nkhata_Bay	Viking_reef	NA	NA	SAMEA117805546	PRJEB21343	Blumer et al. 2025
cichlid6993971	D03-G09	20.68	Hemitaeniochromis	urotaenia	2	U	shallowbenthic	Chilumba	Chiweta_beach	NA	NA	SAMEA117805549	PRJEB21343	Blumer et al. 2025
cichlid6993972	D03-G10	18.99	Otopharynx	speciosus	1	U	shallowbenthic	Chilumba	Chiweta_beach	NA	NA	SAMEA117805550	PRJEB21343	Blumer et al. 2025
cichlid6993975	D03-H06	16.32	Placidochromis	polli	NA	M	deepbenthic	Chilumba	Chiweta_beach	NA	NA	SAMEA117805553	PRJEB21343	Blumer et al. 2025
cichlid6993976	D03-I04	17.08	Petrotilapia	black-flanks	NA	M	mbuna	Chilumba	Mphanga_rocks	NA	NA	SAMEA117805554	PRJEB21343	Blumer et al. 2025
cichlid6993977	D03-I06	15.68	Petrotilapia	microgalana	4	M	mbuna	Chilumba	Mphanga_rocks	NA	NA	SAMEA117805555	PRJEB21343	Blumer et al. 2025
cichlid6993978	D03-I08	18.35	Tropheops	orange-head	1	M	mbuna	Chilumba	Mphanga_rocks	NA	NA	SAMEA117805556	PRJEB21343	Blumer et al. 2025
cichlid6993988	D03-J08	16.86	Tropheops	orange-head	2	M	mbuna	Chilumba	Mphanga_rocks	NA	NA	SAMEA117805565	PRJEB21343	Blumer et al. 2025
cichlid6993993	D04-A03	18.09	Tropheops	sp-chilumba	2	U	mbuna	Chilumba	Mphanga_rocks	NA	NA	SAMEA117805570	PRJEB21343	Blumer et al. 2025
cichlid6993995	D04-A05	19.15	Tropheops	sp-chilumba	1	U	mbuna	Chilumba	Mphanga_rocks	NA	NA	SAMEA117805572	PRJEB21343	Blumer et al. 2025
cichlid6994056	D05-A09	20.58	Diplotaxodon	sp-bigeye-black-dorsal	2	M	diplotaxodon	Chilumba	Chilumba_main_beach	NA	NA	SAMEA117805633	PRJEB21343	Blumer et al. 2025
cichlid6994122	D05-I06	20.66	Maylandia	sp-pearly	1	M	mbuna	Chilumba	Luwino_reef	NA	NA	SAMEA117805697	PRJEB21343	Blumer et al. 2025
cichlid6994131	D05-J05	19.85	Maylandia	sp-pearly	2	F	mbuna	Chilumba	Luwino_reef	NA	NA	SAMEA117805706	PRJEB21343	Blumer et al. 2025
cichlid6994135	D06-A01	16.33	Otopharynx	decorus	2	F	shallowbenthic	Chilumba	Chiweta_beach	NA	NA	SAMEA117805710	PRJEB21343	Blumer et al. 2025
cichlid6994137	D06-A07	18.94	Sciaenochromis	benthicola	5	U	shallowbenthic	Chilumba	Chiweta_beach	NA	NA	SAMEA117805712	PRJEB21343	Blumer et al. 2025
cichlid6994138	D06-A10	18.9	Otopharynx	decorus	1	M	shallowbenthic	Chilumba	Chiweta_beach	NA	NA	SAMEA117805713	PRJEB21343	Blumer et al. 2025
cichlid6994139	D06-B01	20.34	Tropheops	sp-band	3	M	mbuna	Chilumba	Chiweta_beach	NA	NA	SAMEA117805714	PRJEB21343	Blumer et al. 2025
cichlid6994147	D06-C03	18.77	Aulonocara	ethelwynnae	2	M	deepbenthic	Chilumba	Chilumba_jetty	NA	NA	SAMEA117805722	PRJEB21343	Blumer et al. 2025
cichlid6994148	D06-C04	19.62	Aulonocara	ethelwynnae	1	M	deepbenthic	Chilumba	Chilumba_jetty	NA	NA	SAMEA117805723	PRJEB21343	Blumer et al. 2025
cichlid6994169	D06-E08	20.81	Maylandia	callainos	1	M	mbuna	Chilumba	Chitande_island	NA	NA	SAMEA117805744	PRJEB21343	Blumer et al. 2025
cichlid6994189	D06-G07	19.45	Aulonocara	sp-blue-orange	NA	M	deepbenthic	Chilumba	Chilumba_jetty	NA	NA	SAMEA117805763	PRJEB21343	Blumer et al. 2025
cichlid6994190	D06-G08	17.53	Stigmatochromis	modestus	2	U	shallowbenthic	Chilumba	Chitande_island	NA	NA	SAMEA117805764	PRJEB21343	Blumer et al. 2025
cichlid6994193	D06-H04	18.05	Tropheops	sp-olive	1	M	mbuna	Chilumba	Chitande_island	NA	NA	SAMEA117805767	PRJEB21343	Blumer et al. 2025
cichlid6994194	D06-H05	19.48	Tropheops	sp-white-dorsal	1	M	mbuna	Chilumba	Chitande_island	NA	NA	SAMEA117805768	PRJEB21343	Blumer et al. 2025
cichlid6994196	D06-I03	19.06	Tropheops	sp-white-dorsal	2	F	mbuna	Chilumba	Chitande_island	NA	NA	SAMEA117805770	PRJEB21343	Blumer et al. 2025
cichlid6994203	D06-J05	19.01	Protomelas	annectens	NA	M	shallowbenthic	Chilumba	Ngara	NA	NA	SAMEA117805776	PRJEB21343	Blumer et al. 2025
cichlid6994204	D06-J07	20.9	Buccochromis	lepturus	NA	U	shallowbenthic	Chilumba	Ngara	NA	NA	SAMEA117805777	PRJEB21343	Blumer et al. 2025
cichlid6994205	D06-J08	19.39	Hemitaeniochromis	urotaenia	1	U	shallowbenthic	Chilumba	Ngara	NA	NA	SAMEA117805778	PRJEB21343	Blumer et al. 2025
cichlid6994206	D07-B05	16.3	Protomelas	sp-chilumba	NA	U	shallowbenthic	Chilumba	Ngara	NA	NA	SAMEA117805779	PRJEB21343	Blumer et al. 2025
cichlid6994210	D07-C01	17.1	Maylandia	sp-lanisticola-north	1	U	mbuna	Chilumba	Ngara	NA	NA	SAMEA117805783	PRJEB21343	Blumer et al. 2025
cichlid6994211	D07-D09	16.59	Taeniolethrinops	macrorhynchus	3	U	shallowbenthic	Chilumba	Ngara	NA	NA	SAMEA117805784	PRJEB21343	Blumer et al. 2025
cichlid6994212	D07-G04	19.09	Otopharynx	decorus	4	U	shallowbenthic	Chilumba	Ngara	NA	NA	SAMEA117805785	PRJEB21343	Blumer et al. 2025
cichlid6994213	D07-G05	20.53	Protomelas	triaenodon	2	U	shallowbenthic	Chilumba	Ngara	NA	NA	SAMEA117805786	PRJEB21343	Blumer et al. 2025
cichlid6994216	D07-H01	16.31	Gephyrochromis	sp-zebroides	2	U	mbuna	Chiofu	main_bay	NA	NA	SAMEA117805789	PRJEB21343	Blumer et al. 2025
cichlid6994217	D07-H04	16.68	Melanochromis	simulans	NA	F	mbuna	Chiofu	main_bay	NA	NA	SAMEA117805790	PRJEB21343	Blumer et al. 2025
cichlid6994218	D07-H09	17.24	Placidochromis	johnstoni	1	F	shallowbenthic	Chiofu	main_bay	NA	NA	SAMEA117805791	PRJEB21343	Blumer et al. 2025
cichlid6994219	D07-I01	17.16	Melanochromis	dialeptos	NA	F	mbuna	Chiofu	main_bay	NA	NA	SAMEA117805792	PRJEB21343	Blumer et al. 2025
cichlid6994221	D07-I07	17.35	Stigmatochromis	pholidophorus	NA	U	shallowbenthic	Chiofu	main_bay	NA	NA	SAMEA117805794	PRJEB21343	Blumer et al. 2025
cichlid6994222	D07-I09	15.02	Nimbochromis	livingstonii	2	U	shallowbenthic	Chiofu	main_bay	NA	NA	SAMEA117805795	PRJEB21343	Blumer et al. 2025
cichlid6994225	D07-J09	15.55	Champsochromis	spilorhynchus	NA	U	shallowbenthic	Chiofu	main_bay	NA	NA	SAMEA117805798	PRJEB21343	Blumer et al. 2025
cichlid6994226	D07-J10	15.39	Placidochromis	johnstoni	2	U	shallowbenthic	Chiofu	main_bay	NA	NA	SAMEA117805799	PRJEB21343	Blumer et al. 2025
cichlid6994231	D08-A10	15.43	Mylochromis	guentheri	NA	U	shallowbenthic	Chiofu	main_bay	NA	NA	SAMEA117805803	PRJEB21343	Blumer et al. 2025
cichlid6994233	D08-C09	15.95	Tramitichromis	sp-east-coast-shallow	1	M	shallowbenthic	Chiofu	main_bay	NA	NA	SAMEA117805804	PRJEB21343	Blumer et al. 2025
cichlid6994240	D08-D10	13.73	Aulonocara	saulosi	2	M	deepbenthic	Chiofu	south_rocks	NA	NA	SAMEA117805811	PRJEB21343	Blumer et al. 2025
cichlid6994243	D08-H02	17.56	Pseudotropheus	johannii	NA	M	mbuna	Chiofu	south_rocks	NA	NA	SAMEA117805814	PRJEB21343	Blumer et al. 2025
cichlid6994248	D09-B07	17.49	Melanochromis	baliodigma	NA	U	mbuna	Chiofu		NA	NA	SAMEA117805818	PRJEB21343	Blumer et al. 2025
cichlid6994249	D09-C01	17.31	Sciaenochromis	fryeri	1	U	shallowbenthic	Chiofu		NA	NA	SAMEA117805819	PRJEB21343	Blumer et al. 2025
cichlid6994250	D09-C02	15.63	Labidochromis	vellicans	NA	M	mbuna	Chiofu		NA	NA	SAMEA117805820	PRJEB21343	Blumer et al. 2025
cichlid6994251	D09-C07	14.95	Buccochromis	heterotaenia	NA	U	shallowbenthic	Chiofu		NA	NA	SAMEA117805821	PRJEB21343	Blumer et al. 2025
cichlid6994252	D09-F01	16.45	Gephyrochromis	sp-zebroides	1	U	mbuna	Chiofu		NA	NA	SAMEA117805822	PRJEB21343	Blumer et al. 2025
cichlid6994253	D09-F04	16.48	Aulonocara	saulosi	1	M	deepbenthic	Chiofu		NA	NA	SAMEA117805823	PRJEB21343	Blumer et al. 2025
cichlid6994254	D09-G03	18.51	Petrotilapia	genalutea	NA	M	mbuna	Chiofu		NA	NA	SAMEA117805824	PRJEB21343	Blumer et al. 2025
cichlid6994259	D09-J03	20.53	Tropheops	sp-yellow-gular	2	M	mbuna	Chiofu		NA	NA	SAMEA117805829	PRJEB21343	Blumer et al. 2025
cichlid6994265	D10-A04	15.23	Tropheops	sp-yellow-gular	1	M	mbuna	Chiofu		NA	NA	SAMEA117805835	PRJEB21343	Blumer et al. 2025
cichlid6994266	D10-B02	19.04	Tropheops	sp-yellow-gular	3	M	mbuna	Chiofu		NA	NA	SAMEA117805836	PRJEB21343	Blumer et al. 2025
cichlid6994268	D10-B09	19.14	Tropheops	sp-chiofu-yellow	2	M	mbuna	Chiofu		NA	NA	SAMEA117805839	PRJEB21343	Blumer et al. 2025
cichlid7020103	D12-H01	16.62	Placidochromis	trewavasae	1	M	deepbenthic	Makanjila		NA	NA	SAMEA117805846	PRJEB21343	Blumer et al. 2025
cichlid7020105	D12-H06	15.8	Otopharynx	selenurus	2	M	shallowbenthic	Makanjila		NA	NA	SAMEA117805848	PRJEB21343	Blumer et al. 2025
cichlid7020106	D12-H07	16.1	Otopharynx	selenurus	1	M	shallowbenthic	Makanjila		NA	NA	SAMEA117805849	PRJEB21343	Blumer et al. 2025
cichlid7020107	D12-H08	15.68	Aulonocara	rostratum	1	U	deepbenthic	Makanjila		NA	NA	SAMEA117805850	PRJEB21343	Blumer et al. 2025
cichlid7020109	D12-I02	15.5	Placidochromis	elongatus	4	M	deepbenthic	Makanjila		NA	NA	SAMEA117805852	PRJEB21343	Blumer et al. 2025
cichlid7020110	D12-J01	13.08	Placidochromis	sp-blue-nose	NA	M	deepbenthic	Makanjila		NA	NA	SAMEA117805853	PRJEB21343	Blumer et al. 2025
cichlid7020111	D12-J02	19.82	Placidochromis	elongatus	3	U	deepbenthic	Makanjila		NA	NA	SAMEA117805854	PRJEB21343	Blumer et al. 2025
cichlid7020113	D13-A01	14.96	Mylochromis	spilostichus	NA	U	shallowbenthic	Makanjila		NA	NA	SAMEA117805855	PRJEB21343	Blumer et al. 2025
cichlid7020129	D13-E08	17.27	Lethrinops	sp-blue-nose	2	M	deepbenthic	Southeast_arm	north_of_Boadzulu	NA	NA	SAMEA117805871	PRJEB21343	Blumer et al. 2025
cichlid7020130	D13-E09	14.03	Lethrinops	sp-blue-nose	1	M	deepbenthic	Southeast_arm	north_of_Boadzulu	NA	NA	SAMEA117805872	PRJEB21343	Blumer et al. 2025
cichlid7020131	D13-F07	22.19	Placidochromis	elongatus	1	M	deepbenthic	Southeast_arm	north_of_Boadzulu	NA	NA	SAMEA117805873	PRJEB21343	Blumer et al. 2025
cichlid7020132	D13-F08	15.67	Placidochromis	elongatus	2	M	deepbenthic	Southeast_arm	north_of_Boadzulu	NA	NA	SAMEA117805874	PRJEB21343	Blumer et al. 2025
cichlid7020133	D13-F09	15.71	Mchenga	sp-chirombo-1	NA	M	shallowbenthic	Southeast_arm	north_of_Boadzulu	NA	NA	SAMEA117805875	PRJEB21343	Blumer et al. 2025
cichlid7020134	D13-F10	18.2	Mchenga	sp-chirombo-2	NA	M	shallowbenthic	Southeast_arm	north_of_Boadzulu	NA	NA	SAMEA117805876	PRJEB21343	Blumer et al. 2025
cichlid7020135	D13-G01	16.47	Mchenga	sp-black-yellow	2	M	shallowbenthic	Southeast_arm	north_of_Boadzulu	NA	NA	SAMEA117805877	PRJEB21343	Blumer et al. 2025
cichlid7020145	D13-I02	18.68	Lethrinops	gossei	1	M	deepbenthic	Cape_Maclear		NA	NA	SAMEA117805887	PRJEB21343	Blumer et al. 2025
cichlid7020147	D13-I07	15.56	Diplotaxodon	macrops	1	M	diplotaxodon	Cape_Maclear		NA	NA	SAMEA117805889	PRJEB21343	Blumer et al. 2025
cichlid7020148	D13-I10	15.59	Lethrinops	longipinnis	1	M	deepbenthic	Cape_Maclear		NA	NA	SAMEA117805890	PRJEB21343	Blumer et al. 2025
cichlid7020149	D13-J01	18.45	Lethrinops	longipinnis	2	M	deepbenthic	Cape_Maclear		NA	NA	SAMEA117805891	PRJEB21343	Blumer et al. 2025
cichlid7020153	D14-A02	17.85	Diplotaxodon	macrops	3	M	diplotaxodon	Cape_Maclear		NA	NA	SAMEA117805895	PRJEB21343	Blumer et al. 2025
cichlid7020155	D14-A08	17.66	Lethrinops	sp-longimanus-red-head	1	M	deepbenthic	Cape_Maclear		NA	NA	SAMEA117805897	PRJEB21343	Blumer et al. 2025
cichlid7020172	D14-D02	17.47	Lethrinops	sp-black-chin	NA	M	shallowbenthic	Cape_Maclear		NA	NA	SAMEA117805914	PRJEB21343	Blumer et al. 2025
cichlid7020173	D14-D03	17.41	Lethrinops	sp-six-bar	NA	M	deepbenthic	Cape_Maclear		NA	NA	SAMEA117805915	PRJEB21343	Blumer et al. 2025
cichlid7020174	D14-D04	20.06	Aulonocara	sp-yellow	1	M	deepbenthic	Cape_Maclear		NA	NA	SAMEA117805916	PRJEB21343	Blumer et al. 2025
cichlid7020175	D14-D05	17.84	Aulonocara	sp-yellow	2	M	deepbenthic	Cape_Maclear		NA	NA	SAMEA117805917	PRJEB21343	Blumer et al. 2025
cichlid7020176	D14-D10	15.25	Trematocranus	sp-cape-maclear	NA	U	shallowbenthic	Cape_Maclear		NA	NA	SAMEA117805918	PRJEB21343	Blumer et al. 2025
cichlid7020181	D14-F01	16.6	Otopharynx	panniculus	2	U	deepbenthic	Southwest_arm		NA	NA	SAMEA117805923	PRJEB21343	Blumer et al. 2025
cichlid7020182	D14-F03	16.33	Placidochromis	obscurus	NA	M	deepbenthic	Southwest_arm		NA	NA	SAMEA117805924	PRJEB21343	Blumer et al. 2025
cichlid7020187	D14-F08	19.67	Aulonocara	sp-malembo-orange	2	M	deepbenthic	Southwest_arm		NA	NA	SAMEA117805929	PRJEB21343	Blumer et al. 2025
cichlid7020192	D14-G03	15.29	Otopharynx	speciosus	2	U	shallowbenthic	Southwest_arm		NA	NA	SAMEA117805934	PRJEB21343	Blumer et al. 2025
cichlid7020193	D14-G06	17.35	Mylochromis	melanonotus	NA	U	shallowbenthic	Southwest_arm		NA	NA	SAMEA117805935	PRJEB21343	Blumer et al. 2025
cichlid7020194	D14-G08	16.1	Otopharynx	auromarginatus	2	U	shallowbenthic	Southwest_arm		NA	NA	SAMEA117805936	PRJEB21343	Blumer et al. 2025
cichlid7020195	D14-G09	19.58	Otopharynx	auromarginatus	1	U	shallowbenthic	Southwest_arm		NA	NA	SAMEA117805937	PRJEB21343	Blumer et al. 2025
cichlid7020196	D14-H01	20.41	Nimbochromis	venustus	NA	U	shallowbenthic	Southwest_arm		NA	NA	SAMEA117805938	PRJEB21343	Blumer et al. 2025
cichlid7020199	D10-E10	18.33	Tropheops	sp-chiofu-yellow	4	F	mbuna	Chiofu		NA	NA	SAMEA117805940	PRJEB21343	Blumer et al. 2025
cichlid7020203	D10-F08	16.55	Tramitichromis	sp-east-coast-shallow	2	M	shallowbenthic	Chiofu		NA	NA	SAMEA117805944	PRJEB21343	Blumer et al. 2025
cichlid7020204	D10-G03	17.59	Aulonocara	saulosi	4	M	deepbenthic	Chiofu		NA	NA	SAMEA117805945	PRJEB21343	Blumer et al. 2025
cichlid7020205	D10-G04	18.11	Aulonocara	saulosi	3	M	deepbenthic	Chiofu		NA	NA	SAMEA117805946	PRJEB21343	Blumer et al. 2025
cichlid7020209	D10-H05	18.03	Cheilochromis	euchilus	2	U	shallowbenthic	Chiofu		NA	NA	SAMEA117805950	PRJEB21343	Blumer et al. 2025
cichlid7020210	D10-H06	17.61	Sciaenochromis	sp-nyassae	NA	U	shallowbenthic	Chiofu		NA	NA	SAMEA117805951	PRJEB21343	Blumer et al. 2025
cichlid7020211	D10-I09	17.21	Pseudotropheus	crabro	1	U	mbuna	Chiofu		NA	NA	SAMEA117805952	PRJEB21343	Blumer et al. 2025
cichlid7020213	D10-J02	17.86	Mylochromis	labidodon	NA	U	shallowbenthic	Chiofu		NA	NA	SAMEA117805953	PRJEB21343	Blumer et al. 2025
cichlid7020224	D11-A05	20.31	Melanochromis	auratus	2	M	mbuna	Senga_Bay		NA	NA	SAMEA117805964	PRJEB21343	Blumer et al. 2025
cichlid7020232	D11-B06	18.89	Alticorpus	mentale	NA	U	deepbenthic	Monkey_Bay	north_Monkey_Bay	NA	NA	SAMEA117805972	PRJEB21343	Blumer et al. 2025
cichlid7020233	D11-C07	18	Sciaenochromis	benthicola	2	U	shallowbenthic	Monkey_Bay	north_Monkey_Bay	NA	NA	SAMEA117805973	PRJEB21343	Blumer et al. 2025
cichlid7020236	D11-D01	17.31	Stigmatochromis	macrorhynchos	1	U	shallowbenthic	Monkey_Bay	north_Monkey_Bay	NA	NA	SAMEA117805976	PRJEB21343	Blumer et al. 2025
cichlid7020238	D11-D04	17.48	Otopharynx	brooksi	NA	U	shallowbenthic	Monkey_Bay		NA	NA	SAMEA117805978	PRJEB21343	Blumer et al. 2025
cichlid7020239	D11-D05	17.46	Lethrinops	sp-albus-deep-water	NA	M	deepbenthic	Monkey_Bay		NA	NA	SAMEA117805979	PRJEB21343	Blumer et al. 2025
cichlid7020240	D11-D10	17.56	Lethrinops	sp-deepwater-altus	NA	M	deepbenthic	Monkey_Bay		NA	NA	SAMEA117805980	PRJEB21343	Blumer et al. 2025
cichlid7020250	D11-G03	17.68	Aulonocara	sp-copper	2	M	deepbenthic	Monkey_Bay		NA	NA	SAMEA117805990	PRJEB21343	Blumer et al. 2025
cichlid7020251	D11-G08	17.74	Alticorpus	peterdaviesi	2	M	deepbenthic	Monkey_Bay		NA	NA	SAMEA117805991	PRJEB21343	Blumer et al. 2025
cichlid7020256	D11-H06	19.18	Sciaenochromis	benthicola	4	U	shallowbenthic	Monkey_Bay		NA	NA	SAMEA117805996	PRJEB21343	Blumer et al. 2025
cichlid7020258	D11-H08	16.77	Aulonocara	sp-deep	2	U	deepbenthic	Monkey_Bay		NA	NA	SAMEA117805998	PRJEB21343	Blumer et al. 2025
cichlid7020262	D11-I09	18.25	Aulonocara	sp-copper	1	M	deepbenthic	Monkey_Bay		NA	NA	SAMEA117806002	PRJEB21343	Blumer et al. 2025
cichlid7020263	D11-I10	18.67	Placidochromis	hennydaviesae	2	M	deepbenthic	Monkey_Bay		NA	NA	SAMEA117806003	PRJEB21343	Blumer et al. 2025
cichlid7020265	D11-J02	17.34	Aulonocara	sp-deep	1	M	deepbenthic	Monkey_Bay		NA	NA	SAMEA117806005	PRJEB21343	Blumer et al. 2025
cichlid7020270	D11-J10	18.89	Aulonocara	sp-minutus	2	U	deepbenthic	Monkey_Bay		NA	NA	SAMEA117806010	PRJEB21343	Blumer et al. 2025
cichlid7020272	D12-A02	20.52	Aulonocara	sp-minutus	1	F?	deepbenthic	Monkey_Bay		NA	NA	SAMEA117806012	PRJEB21343	Blumer et al. 2025
cichlid7020275	D12-A05	16.87	Aulonocara	sp-copper	3	U	deepbenthic	Monkey_Bay		NA	NA	SAMEA117806015	PRJEB21343	Blumer et al. 2025
cichlid7020278	D12-A08	17.72	Placidochromis	mbunoides	NA	U	deepbenthic	Monkey_Bay		NA	NA	SAMEA117806018	PRJEB21343	Blumer et al. 2025
cichlid7020279	D12-B05	18.16	Placidochromis	trewavasae	2	M	deepbenthic	Monkey_Bay		NA	NA	SAMEA117806019	PRJEB21343	Blumer et al. 2025
cichlid7020280	D12-B08	17.71	Hemitaeniochromis	sp-deep	NA	U	shallowbenthic	Monkey_Bay		NA	NA	SAMEA117806020	PRJEB21343	Blumer et al. 2025
cichlid7020281	D12-C03	15.96	Aulonocara	stonemani	2	M	deepbenthic	Monkey_Bay		NA	NA	SAMEA117806021	PRJEB21343	Blumer et al. 2025
cichlid7020285	D12-E03	16.97	Stigmatochromis	woodi	NA	U	shallowbenthic	Makanjila		NA	NA	SAMEA117806025	PRJEB21343	Blumer et al. 2025
cichlid7020287	D12-E07	17.36	Chilotilapia	rhoadesii	1	U	shallowbenthic	Makanjila		NA	NA	SAMEA117806027	PRJEB21343	Blumer et al. 2025
cichlid7020288	D12-E09	19.7	Mylochromis	subocularis	2	M	shallowbenthic	Makanjila		NA	NA	SAMEA117806028	PRJEB21343	Blumer et al. 2025
cichlid7020289	D12-F04	19.8	Taeniolethrinops	sp-furcicauda-yellow	2	U	shallowbenthic	Makanjila		NA	NA	SAMEA117806029	PRJEB21343	Blumer et al. 2025
cichlid7020290	D12-F07	20.53	Lethrinops	parvidens	NA	U	shallowbenthic	Makanjila		NA	NA	SAMEA117806030	PRJEB21343	Blumer et al. 2025
cichlid7020291	D12-G03	21.23	Aulonocara	nyassae	NA	M	deepbenthic	Makanjila		NA	NA	SAMEA117806031	PRJEB21343	Blumer et al. 2025
cichlid7020292	D12-G04	19.03	Mylochromis	obtusus	NA	U	shallowbenthic	Makanjila		NA	NA	SAMEA117806032	PRJEB21343	Blumer et al. 2025
cichlid7020304	D19-D04	18.58	Protomelas	kirkii	1	M	shallowbenthic	Lake_Malombe	Chimwala	NA	NA	SAMEA117806042	PRJEB21343	Blumer et al. 2025
cichlid7020305	D19-E05	16.35	Astatotilapia	calliptera	70	M	acalliptera	Lake_Malombe	Chimwala	NA	NA	SAMEA117806043	PRJEB21343	Blumer et al. 2025
cichlid7020306	D19-E06	17.87	Astatotilapia	calliptera	68	M	acalliptera	Lake_Malombe	Chimwala	NA	NA	SAMEA117806044	PRJEB21343	Blumer et al. 2025
cichlid7020307	D19-E07	18.92	Astatotilapia	calliptera	66	M	acalliptera	Lake_Malombe	Chimwala	NA	NA	SAMEA117806045	PRJEB21343	Blumer et al. 2025
cichlid7020308	D19-E08	18.12	Astatotilapia	calliptera	67	M	acalliptera	Lake_Malombe	Chimwala	NA	NA	SAMEA117806046	PRJEB21343	Blumer et al. 2025
cichlid7020309	D19-E09	16.6	Astatotilapia	calliptera	69	M	acalliptera	Lake_Malombe	Chimwala	NA	NA	SAMEA117806047	PRJEB21343	Blumer et al. 2025
cichlid7020310	D19-H07	17.15	Tramitichromis	sp-red-throat	NA	M	shallowbenthic	Southeast_arm	Palm_beach	NA	NA	SAMEA117806048	PRJEB21343	Blumer et al. 2025
cichlid7020315	D19-J08	19.39	Stigmatochromis	melanchros	3	U	shallowbenthic	Southeast_arm	Palm_beach	NA	NA	SAMEA117806052	PRJEB21343	Blumer et al. 2025
cichlid7020321	D20-B01	16.75	Lethrinops	lethrinus	3	M	shallowbenthic	Southeast_arm	Palm_beach	NA	NA	SAMEA117806058	PRJEB21343	Blumer et al. 2025
cichlid7020323	D20-C06	17.24	Otopharynx	sp-deep	NA	M	shallowbenthic	Southeast_arm	Malo	NA	NA	SAMEA117806059	PRJEB21343	Blumer et al. 2025
cichlid7020324	D20-C07	15.97	Tropheops	novemfasciatus	NA	M	mbuna	Southeast_arm	Malo	NA	NA	SAMEA117806060	PRJEB21343	Blumer et al. 2025
cichlid7020332	D21-B01	20.01	Otopharynx	tetrastigma	1	M	shallowbenthic	Lake_Malombe		NA	NA	SAMEA117806068	PRJEB21343	Blumer et al. 2025
cichlid7020333	D21-F02	16.07	Tramitichromis	intermedius	NA	M	shallowbenthic	Southwest_arm	Malembo	NA	NA	SAMEA117806069	PRJEB21343	Blumer et al. 2025
cichlid7020334	D21-H02	18.6	Pseudotropheus	lanisticola	3	U	mbuna	Lake_Malombe		NA	NA	SAMEA117806070	PRJEB21343	Blumer et al. 2025
cichlid7020335	D21-J02	17.1	Copadichromis	sp-orange-fins	NA	U	utaka	Southwest_arm	Msaka	NA	NA	SAMEA117806071	PRJEB21343	Blumer et al. 2025
cichlid7020336	D21-J03	15.83	Stigmatochromis	macrorhynchos	2	U	shallowbenthic	Southwest_arm	Msaka	NA	NA	SAMEA117806072	PRJEB21343	Blumer et al. 2025
cichlid7020337	D22-D04	22.06	Placidochromis	platyrhynchos	NA	M	deepbenthic	Southwest_arm	Msaka	NA	NA	SAMEA117806073	PRJEB21343	Blumer et al. 2025
cichlid7020338	D22-D06	14.37	Placidochromis	nkhotakotae	NA	M	deepbenthic	Southwest_arm	Msaka	NA	NA	SAMEA117806074	PRJEB21343	Blumer et al. 2025
cichlid7020340	D22-G01	17.48	Astatotilapia	calliptera	115	M	acalliptera	Southwest_arm	Msaka	NA	NA	SAMEA117806075	PRJEB21343	Blumer et al. 2025
cichlid7020341	D22-G02	17.79	Astatotilapia	calliptera	114	M	acalliptera	Southwest_arm	Msaka	NA	NA	SAMEA117806076	PRJEB21343	Blumer et al. 2025
cichlid7020342	D22-G03	17.03	Astatotilapia	calliptera	116	U	acalliptera	Southwest_arm	Msaka	NA	NA	SAMEA117806077	PRJEB21343	Blumer et al. 2025
cichlid7020361	D23-B03	18.13	Tropheops	sp-red-cheek	NA	U	mbuna	Cape_Maclear	Thumbi_West	NA	NA	SAMEA117806096	PRJEB21343	Blumer et al. 2025
cichlid7020366	D23-C07	18.2	Copadichromis	chrysonotus	1	M	utaka	Cape_Maclear	Thumbi_West	NA	NA	SAMEA117806101	PRJEB21343
cichlid7020367	D23-D03	18.55	Mylochromis	subocularis	1	U	shallowbenthic	Cape_Maclear	Thumbi_West	NA	NA	SAMEA117806102	PRJEB21343	Blumer et al. 2025
cichlid7020368	D23-D07	18.93	Protomelas	fenestratus	1	U	shallowbenthic	Cape_Maclear	Thumbi_West	NA	NA	SAMEA117806103	PRJEB21343	Blumer et al. 2025
cichlid7020381	D24-E07	20.31	Lethrinops	sp-longipinnis-white-lappets	NA	M	shallowbenthic	Southwest_arm	Malembo	NA	NA	SAMEA117806109	PRJEB21343	Blumer et al. 2025
cichlid7050615	D14-H04	14.72	Mchenga	sp-black-yellow	1	M	shallowbenthic	Southwest_arm		NA	NA	SAMEA117806116	PRJEB21343	Blumer et al. 2025
cichlid7050616	D14-I04	15.21	Protomelas	triaenodon	1	U	shallowbenthic	Southwest_arm		NA	NA	SAMEA117806117	PRJEB21343	Blumer et al. 2025
cichlid7050618	D14-I06	20.5	Chilotilapia	rhoadesii	2	U	shallowbenthic	Southwest_arm		NA	NA	SAMEA117806119	PRJEB21343	Blumer et al. 2025
cichlid7050638	D17-G07	16.93	Otopharynx	panniculus	1	F?	deepbenthic	Southeast_arm	Palm_beach	NA	NA	SAMEA118281372	PRJEB21343
cichlid7050644	D17-H03	22.15	Mylochromis	subocularis	3	U	shallowbenthic	Southeast_arm	Palm_beach	NA	NA	SAMEA117806143	PRJEB21343	Blumer et al. 2025
cichlid7050654	D17-J01	18.28	Otopharynx	tetrastigma	2	U	shallowbenthic	Southeast_arm	Palm_beach	NA	NA	SAMEA117806152	PRJEB21343	Blumer et al. 2025
cichlid7050656	D17-J04	17.68	Stigmatochromis	melanchros	2	U	shallowbenthic	Southeast_arm	Palm_beach	NA	NA	SAMEA117806154	PRJEB21343	Blumer et al. 2025
cichlid7050657	D17-J05	18.93	Stigmatochromis	melanchros	1	U	shallowbenthic	Southeast_arm	Palm_beach	NA	NA	SAMEA117806155	PRJEB21343	Blumer et al. 2025
cichlid7050660	D18-C03	16.48	Pseudotropheus	lanisticola	2	M	mbuna	Southeast_arm	Palm_beach	NA	NA	SAMEA117806158	PRJEB21343	Blumer et al. 2025
cichlid7050672	D18-E01	20.61	Otopharynx	argyrosoma	2	M	shallowbenthic	Southeast_arm	Palm_beach	NA	NA	SAMEA117806171	PRJEB21343	Blumer et al. 2025
cichlid7050675	D18-F01	23.79	Lethrinops	lethrinus	2	F	shallowbenthic	Southeast_arm	Palm_beach	NA	NA	SAMEA117806174	PRJEB21343	Blumer et al. 2025
cichlid7050681	D18-G03	19.82	Copadichromis	chrysonotus	2	U	utaka	Lake_Malombe	Chimwala	NA	NA	SAMEA117806180	PRJEB21343
cichlid7050692	D18-I06	25.64	Otopharynx	argyrosoma	1	M	shallowbenthic	Lake_Malombe	Chimwala	NA	NA	SAMEA117806191	PRJEB21343	Blumer et al. 2025
cichlid7050707	D19-A06	23.28	Fossorochromis	rostratus	2	M	shallowbenthic	Lake_Malombe	Chimwala	NA	NA	SAMEA117806205	PRJEB21343	Blumer et al. 2025
cichlid7050712	D24-H09	24.45	Diplotaxodon	longimaxilla	2	U	diplotaxodon	Chinyankwazi		NA	NA	SAMEA117806209	PRJEB21343	Blumer et al. 2025
cichlid7050713	D25-D02	17.31	Tropheops	gracilior	3	M	mbuna	Cape_Maclear	Otter_point	NA	NA	SAMEA117806210	PRJEB21343	Blumer et al. 2025
cichlid7050714	D25-D03	16.16	Tropheops	gracilior	4	M	mbuna	Cape_Maclear	Otter_point	NA	NA	SAMEA117806211	PRJEB21343	Blumer et al. 2025
cichlid7050716	D25-D05	16.16	Tropheops	microstoma	1	M	mbuna	Cape_Maclear	Otter_point	NA	NA	SAMEA117807784	PRJEB21343	Blumer et al. 2025
cichlid7050717	D25-D06	14.81	Tropheops	microstoma	2	M	mbuna	Cape_Maclear	Otter_point	NA	NA	SAMEA117807786	PRJEB21343	Blumer et al. 2025
cichlid7050718	D26-B06	16.58	Tropheops	sp-gracilior-nankumba	2	U	mbuna	Cape_Maclear	Otter_point	NA	NA	SAMEA117806213	PRJEB21343	Blumer et al. 2025
cichlid7050719	D26-B07	19.39	Tropheops	sp-gracilior-nankumba	1	U	mbuna	Cape_Maclear	Otter_point	NA	NA	SAMEA117806214	PRJEB21343	Blumer et al. 2025
cichlid7050720	D26-D01	18.18	Otopharynx	sp-heterodon-nankumba	1	U	shallowbenthic	Cape_Maclear	Thumbi_West	NA	NA	SAMEA117806215	PRJEB21343	Blumer et al. 2025
cichlid7050721	D26-D02	16.74	Otopharynx	sp-heterodon-nankumba	2	U	shallowbenthic	Cape_Maclear	Thumbi_West	NA	NA	SAMEA117806216	PRJEB21343	Blumer et al. 2025
cichlid7050722	D27-C06	18.38	Tropheops	tropheops	1	U	mbuna	Cape_Maclear	Thumbi_West	NA	NA	SAMEA117806217	PRJEB21343	Blumer et al. 2025
cichlid7050723	D27-C07	17.05	Tropheops	tropheops	2	U	mbuna	Cape_Maclear	Thumbi_West	NA	NA	SAMEA117806218	PRJEB21343	Blumer et al. 2025
cichlid7050759	D16-D02	37.3	Maylandia	fainzilberi	2	U	mbuna	Chilumba	Chitande_island	NA	NA	SAMEA117806252	PRJEB21343	Blumer et al. 2025
cichlid7050762	D16-D05	18.57	Astatotilapia	calliptera	47	M	acalliptera	Lake_Kingiri	deep	NA	NA	SAMEA117806255	PRJEB21343	Blumer et al. 2025
cichlid7050763	D16-D06	15.74	Astatotilapia	calliptera	62	M	acalliptera	Lake_Kingiri	shallow	NA	NA	SAMEA117806256	PRJEB21343	Blumer et al. 2025
cichlid7050764	D16-D07	15.8	Astatotilapia	calliptera	61	M	acalliptera	Lake_Kingiri	deep	NA	NA	SAMEA117806257	PRJEB21343	Blumer et al. 2025
cichlid7050765	D16-D08	13.12	Astatotilapia	calliptera	65	M	acalliptera	Lake_Kingiri	shallow	NA	NA	SAMEA117806258	PRJEB21343	Blumer et al. 2025
cichlid7050766	D16-D09	16.52	Astatotilapia	calliptera	58	M	acalliptera	Lake_Kingiri	shallow	NA	NA	SAMEA117806259	PRJEB21343	Blumer et al. 2025
cichlid7050767	D16-E01	17.21	Astatotilapia	calliptera	53	M	acalliptera	Lake_Kingiri	deep	NA	NA	SAMEA117806260	PRJEB21343	Blumer et al. 2025
cichlid7050768	D16-E02	16.59	Astatotilapia	calliptera	57	M	acalliptera	Lake_Kingiri	deep	NA	NA	SAMEA117806261	PRJEB21343	Blumer et al. 2025
cichlid7050769	D16-E03	16.78	Astatotilapia	calliptera	55	M	acalliptera	Lake_Kingiri	shallow	NA	NA	SAMEA117806262	PRJEB21343	Blumer et al. 2025
cichlid7050770	D16-E04	16.91	Astatotilapia	calliptera	54	M	acalliptera	Lake_Kingiri	shallow	NA	NA	SAMEA117806263	PRJEB21343	Blumer et al. 2025
cichlid7050771	D16-E05	18.84	Astatotilapia	calliptera	45	M	acalliptera	Lake_Kingiri	shallow	NA	NA	SAMEA117806264	PRJEB21343	Blumer et al. 2025
cichlid7050772	D16-E06	18.11	Astatotilapia	calliptera	50	M	acalliptera	Lake_Kingiri	shallow	NA	NA	SAMEA117806265	PRJEB21343	Blumer et al. 2025
cichlid7050773	D16-E07	16.71	Astatotilapia	calliptera	56	M	acalliptera	Lake_Kingiri	shallow	NA	NA	SAMEA117806266	PRJEB21343	Blumer et al. 2025
cichlid7050774	D16-E08	15.73	Astatotilapia	calliptera	63	M	acalliptera	Lake_Kingiri	shallow	NA	NA	SAMEA117806267	PRJEB21343	Blumer et al. 2025
cichlid7050775	D16-E09	15.45	Astatotilapia	calliptera	64	M	acalliptera	Lake_Kingiri	shallow	NA	NA	SAMEA117806268	PRJEB21343	Blumer et al. 2025
cichlid7050776	D16-F01	15.99	Astatotilapia	calliptera	60	M	acalliptera	Lake_Kingiri	deep	NA	NA	SAMEA117806269	PRJEB21343	Blumer et al. 2025
cichlid7050777	D16-F02	17.38	Astatotilapia	calliptera	52	M	acalliptera	Lake_Kingiri	shallow	NA	NA	SAMEA117806270	PRJEB21343	Blumer et al. 2025
cichlid7050778	D16-F03	18.63	Astatotilapia	calliptera	46	M	acalliptera	Lake_Kingiri	shallow	NA	NA	SAMEA117806271	PRJEB21343	Blumer et al. 2025
cichlid7050779	D16-F04	18.36	Astatotilapia	calliptera	49	M	acalliptera	Lake_Kingiri	shallow	NA	NA	SAMEA117806272	PRJEB21343	Blumer et al. 2025
cichlid7050780	D16-F05	18.54	Astatotilapia	calliptera	48	M	acalliptera	Lake_Kingiri	deep	NA	NA	SAMEA117806273	PRJEB21343	Blumer et al. 2025
cichlid7050781	D16-F06	18.01	Astatotilapia	calliptera	51	M	acalliptera	Lake_Kingiri	shallow	NA	NA	SAMEA117806274	PRJEB21343	Blumer et al. 2025
cichlid7050802	G3B	17.35	Rhamphochromis	sp-Chilingali	2	U	rhamphochromis	NA		NA	NA	SAMEA117806294	PRJEB21343	Blumer et al. 2025
cichlid7050805	aqm	17.61	Rhamphochromis	sp-Chilingali	1	U	rhamphochromis	NA		NA	NA	SAMEA117806297	PRJEB21343	Blumer et al. 2025
CICHM16429576	D06-I01	35.86	Petrotilapia	sp-genalutea-northern	1	M	mbuna	Chilumba	Chitande_island	NA	NA	SAMEA4033250	PRJEB15289	Blumer et al. 2025
CICHM16429577	D09-B03	31.53	Petrotilapia	sp-yellow-chin	NA	M	mbuna	Chiofu		NA	NA	SAMEA4032037	PRJEB15289	Blumer et al. 2025
CICHM16429584	D13-C01	34.68	Trematocranus	placodon	2	F	shallowbenthic	Southeast_arm	Mangochi_bay	NA	NA	SAMEA4033254	PRJEB15289	Blumer et al. 2025
CICHM16429587	D07-D07	30.06	Trematocranus	placodon	1	M	shallowbenthic	Chilumba	Ngara	NA	NA	SAMEA4032042	PRJEB15289	Blumer et al. 2025
CICHM16429597	D14-E03	36.23	Copadichromis	sp-virginalis-kajose	2	M	utaka	Southwest_arm		NA	NA	SAMEA4032047	PRJEB15289	Blumer et al. 2025
CICHM16429604	D05-B06	37.01	Protomelas	ornatus	1	U	shallowbenthic	Chilumba	Luwino_reef	NA	NA	SAMEA4033264	PRJEB15289	Blumer et al. 2025
CICHM16429609	D08-G10	36.82	Protomelas	ornatus	2	U	shallowbenthic	Chiofu	south_rocks	NA	NA	SAMEA4032053	PRJEB15289	Blumer et al. 2025
CICHM16429624	D11-D08	39.96	Rhamphochromis	sp-greyback	2	M	rhamphochromis	Monkey_Bay	north_Monkey_Bay	NA	NA	SAMEA4033274	PRJEB15289	Blumer et al. 2025
CICHM16429629	D13-A06	36.28	Rhamphochromis	longiceps	NA	U	rhamphochromis	Makanjila		NA	NA	SAMEA4032065	PRJEB15289	Blumer et al. 2025
CICHM16429631	D08-G06	38.62	Maylandia	zebra	1	M	mbuna	Chiofu	south_rocks	NA	NA	SAMEA4032066	PRJEB15289	Blumer et al. 2025
CICHM16429636	D01-C03	36.11	Maylandia	sp-zebra-gold	NA	M	mbuna	Nkhata_Bay	Kampango_point	NA	NA	SAMEA4033280	PRJEB15289	Blumer et al. 2025
CICHM16429641	D03-A04	38.99	Maylandia	zebra	2	M	mbuna	Nkhata_Bay	Playground_point	NA	NA	SAMEA4032088	PRJEB15289	Blumer et al. 2025
CICHM16429647	D14-A07	36.66	Diplotaxodon	limnothrissa	1	M	diplotaxodon	Cape_Maclear		NA	NA	SAMEA4032091	PRJEB15289	Blumer et al. 2025
CICHM16429648	D01-A01	42.47	Diplotaxodon	limnothrissa	2	M	diplotaxodon	Nkhata_Bay		NA	NA	SAMEA4033286	PRJEB15289	Blumer et al. 2025
CICHM16429660	D07-F10	31.19	Abactochromis	labrosus	NA	U	mbuna	Chilumba	Chitande_island	NA	NA	SAMEA117806298	PRJEB15289	Blumer et al. 2025
CICHM16429661	D12-D08	30.96	Aristochromis	christyi	NA	U	shallowbenthic	Makanjila		NA	NA	SAMEA4032098	PRJEB15289	Blumer et al. 2025
CICHM16429662	D07-F02	28.56	Cheilochromis	euchilus	1	U	shallowbenthic	Chilumba	Chitande_island	NA	NA	SAMEA4033292	PRJEB15289	Blumer et al. 2025
CICHM16429663	D12-E08	33.19	Corematodus	taeniatus	NA	U	shallowbenthic	Makanjila		NA	NA	SAMEA117806299	PRJEB15289	Blumer et al. 2025
CICHM16429665	D02-D07	34.55	Cyrtocara	moorii	NA	U	shallowbenthic	Nkhata_Bay	Playground_point	NA	NA	SAMEA4033293	PRJEB15289	Blumer et al. 2025
CICHM16429666	D01-B09	36.3	Gephyrochromis	lawsi	NA	M	mbuna	Nkhata_Bay	Kampango_point	NA	NA	SAMEA4032099	PRJEB15289	Blumer et al. 2025
CICHM16429667	D03-A07	31.02	Labidochromis	caeruleus	NA	U	mbuna	Nkhata_Bay	Playground_point	NA	NA	SAMEA117806300	PRJEB15289	Blumer et al. 2025
CICHM16429668	D07-G10	36.95	Mchenga	sp-chiofu	NA	M	shallowbenthic	Chiofu	main_bay	NA	NA	SAMEA117806301	PRJEB15289	Blumer et al. 2025
CICHM16429669	D11-A10	31.86	Melanochromis	auratus	1	M	mbuna	Senga_Bay		NA	NA	SAMEA4033294	PRJEB15289	Blumer et al. 2025
CICHM16429670	D10-H02	27.93	Naevochromis	chrysogaster	NA	U	shallowbenthic	Chiofu		NA	NA	SAMEA117806302	PRJEB15289	Blumer et al. 2025
CICHM16429672	D06-B05	29	Maylandia	sp-elongatus-chailosi	NA	U	mbuna	Chilumba	Chitande_island	NA	NA	SAMEA4032100	PRJEB15289	Blumer et al. 2025
CICHM16429673	D13-E05	36.98	Pseudotropheus	lanisticola	4	U	mbuna	Southeast_arm	north_of_Boadzulu	NA	NA	SAMEA4033296	PRJEB15289	Blumer et al. 2025
CICHM16429675	D04-A10	35	Labeotropheus	trewavasae	1	M	mbuna	Chilumba	Mphanga_rocks	NA	NA	SAMEA4033297	PRJEB15289	Blumer et al. 2025
CICHM16429677	D09-B08	34.01	Labeotropheus	trewavasae	2	M	mbuna	Chiofu		NA	NA	SAMEA4033298	PRJEB15289	Blumer et al. 2025
CICHM16429680	D06-H02	30.67	Labeotropheus	fuelleborni	1	M	mbuna	Chilumba	Chitande_island	NA	NA	SAMEA4032104	PRJEB15289	Blumer et al. 2025
CICHM16429681	D10-C03	34.74	Labeotropheus	fuelleborni	2	M	mbuna	Chiofu		NA	NA	SAMEA4033300	PRJEB15289	Blumer et al. 2025
CICHM16429683	D06-J01	32.98	Tyrannochromis	nigriventer	1	U	shallowbenthic	Chilumba	Chitande_island	NA	NA	SAMEA4033301	PRJEB15289	Blumer et al. 2025
CICHM16429684	D08-F07	36	Tyrannochromis	nigriventer	2	M	shallowbenthic	Chiofu	south_rocks	NA	NA	SAMEA4032106	PRJEB15289	Blumer et al. 2025
CICHM16429686	D07-E09	28.24	Tyrannochromis	macrostoma	1	U	shallowbenthic	Chilumba	Chitande_island	NA	NA	SAMEA4032107	PRJEB15289	Blumer et al. 2025
CICHM16429687	D09-I05	29.47	Tyrannochromis	macrostoma	2	U	shallowbenthic	Chiofu		NA	NA	SAMEA4033303	PRJEB15289	Blumer et al. 2025
CICHM16429689	D07-A03	31.07	Buccochromis	rhoadesii	1	U	shallowbenthic	Chilumba	Ngara	NA	NA	SAMEA117806304	PRJEB15289	Blumer et al. 2025
CICHM16429690	D08-C03	31.05	Buccochromis	rhoadesii	2	U	shallowbenthic	Chiofu	main_bay	NA	NA	SAMEA117806305	PRJEB15289	Blumer et al. 2025
CICHM16429691	D03-G08	31.62	Buccochromis	sp-whitefins	NA	U	shallowbenthic	Chilumba	Chiweta_beach	NA	NA	SAMEA4033304	PRJEB15289	Blumer et al. 2025
CICHM16429692	D07-A01	31.02	Otopharynx	decorus	3	F	shallowbenthic	Chilumba	Ngara	NA	NA	SAMEA4032108	PRJEB15289	Blumer et al. 2025
CICHM16429693	D08-B05	34.5	Buccochromis	nototaenia	NA	U	shallowbenthic	Chiofu	main_bay	NA	NA	SAMEA4033305	PRJEB15289	Blumer et al. 2025
CICHM16429694	D03-F02	33.14	Protomelas	similis	2	U	shallowbenthic	Nkhata_Bay	Viking_reef	NA	NA	SAMEA4032109	PRJEB15289	Blumer et al. 2025
CICHM16429696	D08-B10	30.01	Protomelas	similis	1	M	shallowbenthic	Chiofu	main_bay	NA	NA	SAMEA4032110	PRJEB15289	Blumer et al. 2025
CICHM16429697	D02-F01	34.83	Dimidiochromis	kiwinge	1	M	shallowbenthic	Nkhata_Bay		NA	NA	SAMEA4033307	PRJEB15289	Blumer et al. 2025
CICHM16429700	D02-F03	34.35	Dimidiochromis	strigatus	2	F	shallowbenthic	Nkhata_Bay		NA	NA	SAMEA4032112	PRJEB15289	Blumer et al. 2025
CICHM16429701	D14-H06	34.91	Dimidiochromis	strigatus	3	U	shallowbenthic	Southwest_arm		NA	NA	SAMEA4033309	PRJEB15289	Blumer et al. 2025
CICHM16429702	D07-F04	23.75	Fossorochromis	rostratus	1	U	shallowbenthic	Chilumba	Chitande_island	NA	NA	SAMEA117806306	PRJEB15289	Blumer et al. 2025
CICHM16429703	D03-H01	33.94	Mylochromis	anaphyrmus	1	U	shallowbenthic	Chilumba	Chiweta_beach	NA	NA	SAMEA4033310	PRJEB15289	Blumer et al. 2025
CICHM16429705	D13-C03	35.51	Mylochromis	anaphyrmus	2	M?	shallowbenthic	Southeast_arm	Mangochi_bay	NA	NA	SAMEA4033311	PRJEB15289	Blumer et al. 2025
CICHM16429706	D03-H02	36.19	Aulonocara	rostratum	2	U	deepbenthic	Chilumba	Chiweta_beach	NA	NA	SAMEA117806307	PRJEB15289	Blumer et al. 2025
CICHM16429707	D14-J08	34.23	Aulonocara	rostratum	3	M	deepbenthic	Southwest_arm		NA	NA	SAMEA117806308	PRJEB15289	Blumer et al. 2025
CICHM16429708	D06-G10	27.58	Taeniolethrinops	macrorhynchus	2	U	shallowbenthic	Chilumba	Chiweta_beach	NA	NA	SAMEA4032114	PRJEB15289	Blumer et al. 2025
CICHM16429709	D12-F02	34.85	Taeniolethrinops	praeorbitalis	NA	U	shallowbenthic	Makanjila		NA	NA	SAMEA4033312	PRJEB15289	Blumer et al. 2025
CICHM16429710	D08-C01	31.67	Taeniolethrinops	laticeps	1	U	shallowbenthic	Chiofu	main_bay	NA	NA	SAMEA4033313	PRJEB15289	Blumer et al. 2025
CICHM16429711	D14-I01	31.34	Taeniolethrinops	sp-furcicauda-yellow	1	U	shallowbenthic	Southwest_arm		NA	NA	SAMEA4032115	PRJEB15289	Blumer et al. 2025
CICHM16429712	D06-A08	30.46	Lethrinops	argenteus	1	F	deepbenthic	Chilumba	Chiweta_beach	NA	NA	SAMEA4033314	PRJEB15289	Blumer et al. 2025
CICHM16429713	D12-J05	38.44	Lethrinops	argenteus	2	U	deepbenthic	Makanjila		NA	NA	SAMEA4033315	PRJEB15289	Blumer et al. 2025
CICHM16429714	D01-C01	32.86	Tramitichromis	brevis	2	M	shallowbenthic	Nkhata_Bay	Kampango_point	NA	NA	SAMEA4032123	PRJEB15289	Blumer et al. 2025
CICHM16429715	D07-H03	33.03	Tramitichromis	brevis	1	F	shallowbenthic	Chiofu	main_bay	NA	NA	SAMEA4033316	PRJEB15289	Blumer et al. 2025
CICHM16429716	D06-A05	27.54	Sciaenochromis	benthicola	3	M	shallowbenthic	Chilumba	Chiweta_beach	NA	NA	SAMEA4032124	PRJEB15289	Blumer et al. 2025
CICHM16429717	D11-G10	34.59	Sciaenochromis	benthicola	1	U	shallowbenthic	Monkey_Bay	north_Monkey_Bay	NA	NA	SAMEA4033317	PRJEB15289	Blumer et al. 2025
CICHM16429718	D13-I04	32.3	Diplotaxodon	apogon	2	M	diplotaxodon	Cape_Maclear		NA	NA	SAMEA117806309	PRJEB15289	Blumer et al. 2025
CICHM16429719	D04-I04	33.67	Diplotaxodon	sp-limnothrissa-black-pelvic	NA	M	diplotaxodon	Chilumba	Chilumba_main_beach	NA	NA	SAMEA4033318	PRJEB15289	Blumer et al. 2025
CICHM16429720	D14-A03	32.29	Diplotaxodon	apogon	1	M	diplotaxodon	Cape_Maclear		NA	NA	SAMEA4032125	PRJEB15289	Blumer et al. 2025
CICHM16429721	D02-B01	44.29	Diplotaxodon	longimaxilla	6	U	diplotaxodon	Nkhata_Bay		NA	NA	SAMEA4033319	PRJEB15289	Blumer et al. 2025
CICHM16429722	D03-D04	40.37	Rhamphochromis	sp-grey	NA	U	rhamphochromis	Nkhata_Bay		NA	NA	SAMEA117806310	PRJEB15289	Blumer et al. 2025
CICHM16429723	D13-H03	34.74	Rhamphochromis	sp-maldeco	NA	M	rhamphochromis	Southeast_arm	north_of_Boadzulu	NA	NA	SAMEA117806311	PRJEB15289	Blumer et al. 2025
CICHM16429724	D12-C10	31.58	Rhamphochromis	woodi	2	U	rhamphochromis	Makanjila		NA	NA	SAMEA4032126	PRJEB15289	Blumer et al. 2025
CICHM16429725	D04-C04	32.84	Maylandia	emmiltos	2	M	mbuna	Chilumba	Mphanga_rocks	NA	NA	SAMEA4033320	PRJEB15289	Blumer et al. 2025
CICHM16429726	D04-E03	36.51	Maylandia	emmiltos	1	M	mbuna	Chilumba	Mphanga_rocks	NA	NA	SAMEA4032127	PRJEB15289	Blumer et al. 2025
CICHM16429728	D04-F10	40.58	Maylandia	fainzilberi	1	F?	mbuna	Chilumba	Mphanga_rocks	NA	NA	SAMEA4032128	PRJEB15289	Blumer et al. 2025
CICHM16429731	D01-D07	37.08	Copadichromis	kawanga	NA	M	shallowbenthic	Nkhata_Bay	Kampango_point	NA	NA	SAMEA117806312	PRJEB15289	Blumer et al. 2025
CICHM16429732	D10-I01	36.13	Copadichromis	verduyni	2	F	shallowbenthic	Chiofu		NA	NA	SAMEA117806313	PRJEB15289	Blumer et al. 2025
CICHM16429733	D10-I06	36.8	Copadichromis	verduyni	1	M	shallowbenthic	Chiofu		NA	NA	SAMEA117806314	PRJEB15289	Blumer et al. 2025
CICHM16429735	D13-B09	30.63	Mylochromis	ensatus	NA	U	shallowbenthic	Southeast_arm	Mangochi_bay	NA	NA	SAMEA117806316	PRJEB15289	Blumer et al. 2025
CICHM16429736	D02-G09	40.75	Copadichromis	virginalis	NA	U	utaka	Nkhata_Bay		NA	NA	SAMEA12814431	PRJEB48921	Blumer et al. 2025
CICHM16429745	D11-H10	35.99	Placidochromis	hennydaviesae	1	M	deepbenthic	Monkey_Bay	north_Monkey_Bay	NA	NA	SAMEA117806317	PRJEB15289	Blumer et al. 2025
CICHM16429746	D05-I03	44.58	Petrotilapia	sp-genalutea-northern	2	F	mbuna	Chilumba	Luwino_reef	NA	NA	SAMEA117806318	PRJEB15289	Blumer et al. 2025
CICHM16429747	D12-A09	44.42	Lethrinops	gossei	2	M	deepbenthic	Monkey_Bay	north_Monkey_Bay	NA	NA	SAMEA4033327	PRJEB15289	Blumer et al. 2025
CICHM16429750	D12-B02	29.5	Diplotaxodon	longimaxilla	5	F	diplotaxodon	Monkey_Bay	north_Monkey_Bay	NA	NA	SAMEA4032136	PRJEB15289	Blumer et al. 2025
CICHM16429751	D12-B03	30.53	Diplotaxodon	longimaxilla	4	M	diplotaxodon	Monkey_Bay	north_Monkey_Bay	NA	NA	SAMEA4033329	PRJEB15289	Blumer et al. 2025
CICHM16429752	D12-B04	31.75	Diplotaxodon	longimaxilla	3	M	diplotaxodon	Monkey_Bay	north_Monkey_Bay	NA	NA	SAMEA4032137	PRJEB15289	Blumer et al. 2025
CICHM16429754	D13-G10	34.88	Dimidiochromis	kiwinge	2	F	shallowbenthic	Southeast_arm	north_of_Boadzulu	NA	NA	SAMEA4032138	PRJEB15289	Blumer et al. 2025
CICHM16429755	D14-C02	41.59	Alticorpus	peterdaviesi	1	U	deepbenthic	Cape_Maclear		NA	NA	SAMEA117806319	PRJEB15289	Blumer et al. 2025
CICHM16429772	D10-E06	31.82	Cyathochromis	obliquidens	1	M	mbuna	Chiofu		NA	NA	SAMEA117806322	PRJEB15289	Blumer et al. 2025
CMASS6608066	G03-I10	8.53	Astatotilapia	calliptera	94	M	acalliptera	Lake_Masoko	Deep	NA	NA	SAMEA10201787	PRJEB10014
CMASS6608067	G04-J05	8.47	Astatotilapia	calliptera	97	M	acalliptera	Lake_Masoko	Deep	NA	NA	SAMEA10201788	PRJEB10014
CMASS6608068	G05-H06	8.81	Astatotilapia	calliptera	90	M	acalliptera	Lake_Masoko	Deep	NA	NA	SAMEA10201789	PRJEB10014
CMASS6608069	G05-A05	8.74	Astatotilapia	calliptera	92	M	acalliptera	Lake_Masoko	Deep	NA	NA	SAMEA10201791	PRJEB10014
CMASS6608071	G05-B02	9.03	Astatotilapia	calliptera	88	M	acalliptera	Lake_Masoko	Deep	NA	NA	SAMEA10201792	PRJEB10014
ILBCDS5421970	2B7d	17.01	Astatotilapia	calliptera	76	M	acalliptera	Lake_Masoko		NA	NA	SAMEA1877464	PRJEB1254
ILBCDS5421971	2B7c	18.63	Astatotilapia	calliptera	72	M	acalliptera	Lake_Masoko		NA	NA	SAMEA1877494	PRJEB1254
ILBCDS5421972	209	13.48	Otopharynx	sp-brooksi-nkhata	NA	M	shallowbenthic	Nkhata_Bay		NA	NA	SAMEA1877472	PRJEB1254	Blumer et al. 2025
ILBCDS5421973	207a	17.33	Astatotilapia	calliptera	74	M	acalliptera	Lake_Masoko		NA	NA	SAMEA1877400	PRJEB1254
ILBCDS5421974	207b	17.96	Astatotilapia	calliptera	73	M	acalliptera	Lake_Masoko		NA	NA	SAMEA1877447	PRJEB1254
ILBCDS5421975	2B6c	13.57	Astatotilapia	calliptera	81	M	acalliptera	Lake_Masoko		NA	NA	SAMEA1877425	PRJEB1254
ILBCDS5421976	2B7a	14.98	Astatotilapia	calliptera	79	M	acalliptera	Lake_Masoko		NA	NA	SAMEA1877511	PRJEB1254
ILBCDS5421977	2B7b	15.59	Astatotilapia	calliptera	78	M	acalliptera	Lake_Masoko		NA	NA	SAMEA1877436	PRJEB1254
ILBCDS5421978	2B6d	16.94	Astatotilapia	calliptera	77	M	acalliptera	Lake_Masoko		NA	NA	SAMEA1877404	PRJEB1254
ILBCDS5421979	207d	14.47	Astatotilapia	calliptera	80	M	acalliptera	Lake_Masoko		NA	NA	SAMEA1877442	PRJEB1254
ILBCDS5421982	427	11.72	Copadichromis	trewavasae	NA	M	shallowbenthic	NA		NA	NA	SAMEA1877497	PRJEB1254	Blumer et al. 2025
ILBCDS5421984	208d	17.29	Astatotilapia	calliptera	75	M	acalliptera	Lake_Masoko		NA	NA	SAMEA1877407	PRJEB1254
ILBCDS5421986	14	16.47	Alticorpus	macrocleithrum	NA	M	deepbenthic	Southeast_arm		NA	NA	SAMEA1877429	PRJEB1254	Blumer et al. 2025
ILBCDS5421987	437	21.71	Placidochromis	milomo	NA	M	shallowbenthic	NA		NA	NA	SAMEA1877480	PRJEB1254	Blumer et al. 2025
ILBCDS5421988	439	15.48	Placidochromis	electra	NA	M	shallowbenthic	NA		NA	NA	SAMEA1877409	PRJEB1254	Blumer et al. 2025
ILBCDS5421989	441	13.52	Nimbochromis	livingstonii	1	M	shallowbenthic	NA		NA	NA	SAMEA1877421	PRJEB1254	Blumer et al. 2025
ILBCDS5421992	440	16.37	Nimbochromis	linni	NA	M	shallowbenthic	NA		NA	NA	SAMEA1877411	PRJEB1254	Blumer et al. 2025
ILBCDS5421993	401	15.36	Nimbochromis	polystigma	NA	M	shallowbenthic	Dwangwa		NA	NA	SAMEA1877476	PRJEB1254	Blumer et al. 2025
ILBCDS5421994	430	24.77	Aulonocara	stuartgranti	1	M	deepbenthic	NA		NA	NA	SAMEA1877489	PRJEB1254	Blumer et al. 2025
ILBCDS5421996	207c	12.36	Astatotilapia	calliptera	83	M	acalliptera	Lake_Masoko		NA	NA	SAMEA1877402	PRJEB1254
ILBCDS5421997	208c	19.24	Astatotilapia	calliptera	71	M	acalliptera	Lake_Masoko		NA	NA	SAMEA1877507	PRJEB1254
ILBCDS5421998	433	10.24	Lethrinops	albus	NA	M	shallowbenthic	NA		NA	NA	SAMEA1877417	PRJEB1254	Blumer et al. 2025
ILBCDS5422000	435	19.39	Tramitichromis	sp-kande	1	M	shallowbenthic	NA		NA	NA	SAMEA1877455	PRJEB1254	Blumer et al. 2025
ILBCDS5438962	CALM	48.3	Astatotilapia	calliptera	106	F	acalliptera	Salima		NA	NA	SAMEA1920092	PRJEB1254	Blumer et al. 2025
ILBCDS5438963	CALF	46.15	Astatotilapia	calliptera	107	M	acalliptera	Salima		NA	NA	SAMEA1920090	PRJEB1254	Blumer et al. 2025
ILBCDS5438964	CALO	44.74	Astatotilapia	calliptera	108	U	acalliptera	Salima		NA	NA	SAMEA1920091	PRJEB1254	Blumer et al. 2025
ILBCDS5438965	LLM	48.05	Lethrinops	lethrinus	1	F	shallowbenthic	Mazinzi_reef		NA	NA	SAMEA1920093	PRJEB1254	Blumer et al. 2025
ILBCDS5438968	ACRUV	14.07	Astatotilapia	calliptera	105	F	acalliptera	Rovuma_river		NA	NA	SAMEA1904323	PRJEB1254
ILBCDS5438969	ACCHIS	14.5	Astatotilapia	calliptera	3	M	acalliptera	Chizumulu_island		NA	NA	SAMEA1904327	PRJEB1254
ILBCDS5438970	ACCHIL	13.51	Astatotilapia	calliptera	12	M	acalliptera	Lake_Chilwa		NA	NA	SAMEA1904328	PRJEB1254
ILBCDS5438971	ACMBA	15.83	Astatotilapia	calliptera	102	F	acalliptera	Mbaka_river		NA	NA	SAMEA1904326	PRJEB1254
ILBCDS5438973	AULF	45.86	Aulonocara	stuartgranti	2	M	deepbenthic	Usisya		NA	NA	SAMEA1920097	PRJEB1254	Blumer et al. 2025
ILBCDS5438975	A64	16.24	Lethrinops	sp-longimanus-red-head	2	M	deepbenthic	Southeast_arm		NA	NA	SAMEA1904322	PRJEB1254	Blumer et al. 2025
ILBCDS5438976	A74	15.34	Copadichromis	quadrimaculatus	2	M	utaka	Southeast_arm		NA	NA	SAMEA1904324	PRJEB1254	Blumer et al. 2025
ILBCDS5438978	A77	15.07	Lethrinops	sp-oliveri	NA	M	deepbenthic	Southeast_arm		NA	NA	SAMEA1904330	PRJEB1254	Blumer et al. 2025
ILBCDS5438979	A65	18.02	Alticorpus	geoffreyi	NA	M	deepbenthic	Southeast_arm		NA	NA	SAMEA1904331	PRJEB1254	Blumer et al. 2025
ILBCDS5879524	CT	16.08	Copadichromis	pleurostigma	1	U	utaka	NA		NA	NA	SAMEA2661222	PRJEB1254	Blumer et al. 2025
ILBCDS5879532	CTI1	16.82	Ctenopharynx	intermedius	1	U	shallowbenthic	NA		NA	NA	SAMEA2661230	PRJEB1254	Blumer et al. 2025
ILBCDS5879533	CTI2	6.21	Ctenopharynx	intermedius	2	U	shallowbenthic	NA		NA	NA	SAMEA2661231	PRJEB1254	Blumer et al. 2025
ILBCDS5879540	CHC2	18.26	Champsochromis	caeruleus	1	U	shallowbenthic	NA		NA	NA	SAMEA2661238	PRJEB1254	Blumer et al. 2025
ILBCDS5879544	CTN	17.71	Ctenopharynx	nitidus	NA	U	shallowbenthic	NA		NA	NA	SAMEA2661242	PRJEB1254
ILBCDS5879549	A66	18.36	Aulonocara	sp-gold	NA	M	deepbenthic	Southeast_arm		NA	NA	SAMEA2661247	PRJEB1254	Blumer et al. 2025
ILBCDS5879550	275A	18.26	Aulonocara	sp-blue-Chilumba	NA	M	deepbenthic	Chilumba		NA	NA	SAMEA2661248	PRJEB1254	Blumer et al. 2025
ILBCDS5879553	230A	18.49	Dimidiochromis	compressiceps	NA	U	shallowbenthic	Southeast_arm	Mangochi	NA	NA	SAMEA2661251	PRJEB1254	Blumer et al. 2025
ILBCDS5879554	BBNB15	18.57	Diplotaxodon	sp-bigeye-black-dorsal	3	M	diplotaxodon	Nkhata_Bay		NA	NA	SAMEA2661252	PRJEB1254	Blumer et al. 2025
ILBCDS5879556	428	17.16	Copadichromis	borleyi	1	M	utaka	NA		NA	NA	SAMEA2661254	PRJEB1254	Blumer et al. 2025
ILBCDS5879557	A80	16.73	Aulonocara	sp-malembo-orange	1	M	deepbenthic	Southeast_arm		NA	NA	SAMEA2661255	PRJEB1254	Blumer et al. 2025
ILBCDS5879558	A81	16.41	Aulonocara	stonemani	1	M	deepbenthic	Southeast_arm		NA	NA	SAMEA2661256	PRJEB1254	Blumer et al. 2025
ILBCDS5879559	159A	16.67	Cynotilapia	axelrodi	NA	U	mbuna	Nkhata_Bay		NA	NA	SAMEA2661257	PRJEB1254	Blumer et al. 2025
ILBCDS5879564	171	16.54	Genyochromis	mento	NA	F	mbuna	Chiofu		NA	NA	SAMEA2661262	PRJEB1254	Blumer et al. 2025
ILBCDS5879567	233	18.05	Protomelas	spilopterus	NA	M	shallowbenthic	Southeast_arm	Mangochi	NA	NA	SAMEA2661265	PRJEB1254	Blumer et al. 2025
ILBCDS5879568	174	17.64	Pseudotropheus	sp-variable-eastern	NA	U	mbuna	Chiofu		NA	NA	SAMEA2661266	PRJEB1254	Blumer et al. 2025
ILBCDS5879571	DMS_SE_1	18.93	Diplotaxodon	macrops	4	M	diplotaxodon	Southeast_arm		NA	NA	SAMEA2661269	PRJEB1254	Blumer et al. 2025
ILBCDS5879572	1	16.17	Hemitilapia	oxyrhynchus	2	M	shallowbenthic	Southeast_arm	Mangochi	NA	NA	SAMEA2661270	PRJEB1254	Blumer et al. 2025
ILBCDS5879575	86	16.3	Astatotilapia	calliptera	59	U	acalliptera	Lake_Kingiri		NA	NA	SAMEA2661273	PRJEB1254
ILBCDS5879578	30	17.06	Diplotaxodon	greenwoodi	NA	U	diplotaxodon	NA		NA	NA	SAMEA2661276	PRJEB1254	Blumer et al. 2025
ILBCDS5879580	41A	16.29	Placidochromis	longimanus	1	U	shallowbenthic	Chia_Lagoon		NA	NA	SAMEA2661278	PRJEB1254	Blumer et al. 2025
ILBCDS5879581	41B	5.9	Placidochromis	longimanus	2	U	shallowbenthic	Chia_Lagoon		NA	NA	SAMEA2661279	PRJEB1254	Blumer et al. 2025
ILBCDS5879614	EM1	15.59	Astatotilapia	calliptera	110	M	acalliptera	Salima		NA	NA	SAMEA2661291	PRJEB1254
ILBCDS5879616	EM13	14.49	Astatotilapia	calliptera	111	M	acalliptera	Salima		NA	NA	SAMEA2661293	PRJEB1254
ILBCDS5879618	EM25	16.47	Astatotilapia	calliptera	109	F	acalliptera	Salima		NA	NA	SAMEA2661295	PRJEB1254
ILBCDS5879813	2E4C	9.19	Astatotilapia	calliptera	87	M	acalliptera	Lake_Masoko		NA	NA	SAMEA2661304	PRJEB1254
ILBCDS5879843	1I6B	8.45	Astatotilapia	calliptera	98	M	acalliptera	Lake_Masoko		NA	NA	SAMEA2661334	PRJEB1254
ILBCDS5879864	2C3A	8.39	Astatotilapia	calliptera	100	M	acalliptera	Lake_Masoko		NA	NA	SAMEA2661355	PRJEB1254
ILBCDS5879867	2C3D	8.49	Astatotilapia	calliptera	96	M	acalliptera	Lake_Masoko		NA	NA	SAMEA2661358	PRJEB1254
ILBCDS5879869	2C6	8.89	Astatotilapia	calliptera	89	M	acalliptera	Lake_Masoko		NA	NA	SAMEA2661360	PRJEB1254
ILBCDS5879875	2B8A	8.68	Astatotilapia	calliptera	93	M	acalliptera	Lake_Masoko		NA	NA	SAMEA2661366	PRJEB1254
ILBCDS5879883	215D	8.52	Astatotilapia	calliptera	95	M	acalliptera	Lake_Masoko		NA	NA	SAMEA2661374	PRJEB1254
ILBCDS5879902	CHIT1	15.71	Astatotilapia	calliptera	2	U	acalliptera	Chitimba		NA	NA	SAMEA2661381	PRJEB1254
ILBCDS5879903	NRUK1	16.4	Astatotilapia	calliptera	103	U	acalliptera	North_Rukuru_river		NA	NA	SAMEA2661382	PRJEB1254
ILBCDS5879904	SONG1	18.66	Astatotilapia	calliptera	112	U	acalliptera	Songwe_river		NA	NA	SAMEA2661383	PRJEB1254
ILBCDS5879905	SRUK1	20.42	Astatotilapia	calliptera	113	U	acalliptera	South_Rukuru_river		NA	NA	SAMEA2661384	PRJEB1254
ILBCDS5879906	ENUK1	18.17	Astatotilapia	calliptera	4	U	acalliptera	Enukweni		NA	NA	SAMEA2661385	PRJEB1254
ILBCDS5879907	150A	20.46	Astatotilapia	calliptera	11	M	acalliptera	Lake_Chidya		NA	NA	SAMEA2661386	PRJEB1254
ILBCDS5879908	160	19.36	Astatotilapia	calliptera	9	M	acalliptera	Kitai_Dam		NA	NA	SAMEA2661387	PRJEB1254
ILBCDS5879909	180	18.88	Astatotilapia	calliptera	104	F	acalliptera	Rovuma_river		NA	NA	SAMEA2661388	PRJEB1254
ILBCDS5879910	42A	21.65	Astatotilapia	calliptera	10	U	acalliptera	Kyela		NA	NA	SAMEA2661389	PRJEB1254
ILBCDS5879911	336	20.71	Astatotilapia	calliptera	101	U	acalliptera	Luwawa		NA	NA	SAMEA2661390	PRJEB1254
ILBCDS5879912	288A	22.51	Astatotilapia	calliptera	1	M	acalliptera	Bua_river		NA	NA	SAMEA2661391	PRJEB1254
ILBCDS5879915	216F	10.4	Astatotilapia	calliptera	86	M	acalliptera	Lake_Masoko		NA	NA	SAMEA2661394	PRJEB1254
ILBCDS5879916	2C10B	10.85	Astatotilapia	calliptera	84	M	acalliptera	Lake_Masoko		NA	NA	SAMEA2661395	PRJEB1254
ILBCDS5879917	2C10C	10.79	Astatotilapia	calliptera	85	M	acalliptera	Lake_Masoko		NA	NA	SAMEA2661396	PRJEB1254
ILBCDS5879918	2C10D	12.91	Astatotilapia	calliptera	82	M	acalliptera	Lake_Masoko		NA	NA	SAMEA2661397	PRJEB1254
ILBCDS5879936	BB1	8.31	Astatotilapia	calliptera	13	M	acalliptera	Lake_Itamba		NA	NA	SAMEA2661415	PRJEB1254
ILBCDS5879937	BB2	6.2	Astatotilapia	calliptera	44	M	acalliptera	Lake_Itamba		NA	NA	SAMEA2661416	PRJEB1254
ILBCDS5879938	BB3	8.04	Astatotilapia	calliptera	14	M	acalliptera	Lake_Itamba		NA	NA	SAMEA2661417	PRJEB1254
ILBCDS5879939	BB4	6.58	Astatotilapia	calliptera	32	M	acalliptera	Lake_Itamba		NA	NA	SAMEA2661418	PRJEB1254
ILBCDS5879940	BB5	6.36	Astatotilapia	calliptera	40	M	acalliptera	Lake_Itamba		NA	NA	SAMEA2661419	PRJEB1254
ILBCDS5879941	BB6	6.34	Astatotilapia	calliptera	41	M	acalliptera	Lake_Itamba		NA	NA	SAMEA2661420	PRJEB1254
ILBCDS5879942	BB7	6.78	Astatotilapia	calliptera	24	M	acalliptera	Lake_Itamba		NA	NA	SAMEA2661421	PRJEB1254
ILBCDS5879943	BB8	7.49	Astatotilapia	calliptera	19	M	acalliptera	Lake_Itamba		NA	NA	SAMEA2661422	PRJEB1254
ILBCDS5879944	255	7.69	Astatotilapia	calliptera	17	M	acalliptera	Lake_Itamba		NA	NA	SAMEA2661423	PRJEB1254
ILBCDS5879945	256	8.01	Astatotilapia	calliptera	15	M	acalliptera	Lake_Itamba		NA	NA	SAMEA2661424	PRJEB1254
ILBCDS5879946	287	8	Astatotilapia	calliptera	16	M	acalliptera	Lake_Itamba		NA	NA	SAMEA2661425	PRJEB1254
ILBCDS5879947	288A	6.75	Astatotilapia	calliptera	25	M	acalliptera	Lake_Itamba		NA	NA	SAMEA2661426	PRJEB1254
ILBCDS5879948	288B	6.68	Astatotilapia	calliptera	27	M	acalliptera	Lake_Itamba		NA	NA	SAMEA2661427	PRJEB1254
ILBCDS5879949	288C	6.52	Astatotilapia	calliptera	33	M	acalliptera	Lake_Itamba		NA	NA	SAMEA2661428	PRJEB1254
ILBCDS5879950	288D	6.65	Astatotilapia	calliptera	28	M	acalliptera	Lake_Itamba		NA	NA	SAMEA2661429	PRJEB1254
ILBCDS5879951	1I7A	6.43	Astatotilapia	calliptera	38	M	acalliptera	Lake_Itamba		NA	NA	SAMEA2661430	PRJEB1254
ILBCDS5879952	1I7B	6.73	Astatotilapia	calliptera	26	M	acalliptera	Lake_Itamba		NA	NA	SAMEA2661431	PRJEB1254
ILBCDS5879953	258A	7.42	Astatotilapia	calliptera	20	M	acalliptera	Lake_Itamba		NA	NA	SAMEA2661432	PRJEB1254
ILBCDS5879954	258B	7.39	Astatotilapia	calliptera	21	M	acalliptera	Lake_Itamba		NA	NA	SAMEA2661433	PRJEB1254
ILBCDS5879955	258C	6.61	Astatotilapia	calliptera	30	M	acalliptera	Lake_Itamba		NA	NA	SAMEA2661434	PRJEB1254
ILBCDS5879956	263	6.44	Astatotilapia	calliptera	36	M	acalliptera	Lake_Itamba		NA	NA	SAMEA2661435	PRJEB1254
ILBCDS5879957	264A	6.22	Astatotilapia	calliptera	43	M	acalliptera	Lake_Itamba		NA	NA	SAMEA2661436	PRJEB1254
ILBCDS5879958	264B	6.44	Astatotilapia	calliptera	37	M	acalliptera	Lake_Itamba		NA	NA	SAMEA2661437	PRJEB1254
ILBCDS5879959	289	6.6	Astatotilapia	calliptera	31	M	acalliptera	Lake_Itamba		NA	NA	SAMEA2661438	PRJEB1254
ILBCDS5879960	290A	7.31	Astatotilapia	calliptera	22	M	acalliptera	Lake_Itamba		NA	NA	SAMEA2661439	PRJEB1254
ILBCDS5879961	290F	7.07	Astatotilapia	calliptera	23	M	acalliptera	Lake_Itamba		NA	NA	SAMEA2661440	PRJEB1254
ILBCDS5879962	294	7.54	Astatotilapia	calliptera	18	M	acalliptera	Lake_Itamba		NA	NA	SAMEA2661441	PRJEB1254
ILBCDS5879963	302	6.47	Astatotilapia	calliptera	34	M	acalliptera	Lake_Itamba		NA	NA	SAMEA2661442	PRJEB1254
ILBCDS5879964	1H2	6.45	Astatotilapia	calliptera	35	M	acalliptera	Lake_Itamba		NA	NA	SAMEA2661443	PRJEB1254
ILBCDS5879965	1H3A	6.4	Astatotilapia	calliptera	39	M	acalliptera	Lake_Itamba		NA	NA	SAMEA2661444	PRJEB1254
ILBCDS5879966	1H3B	6.61	Astatotilapia	calliptera	29	M	acalliptera	Lake_Itamba		NA	NA	SAMEA2661445	PRJEB1254
ILBCDS5879967	1H4	6.25	Astatotilapia	calliptera	42	M	acalliptera	Lake_Itamba		NA	NA	SAMEA2661446	PRJEB1254
ILBCDS5879971	2G3D	8.44	Astatotilapia	calliptera	99	M	acalliptera	Lake_Masoko		NA	NA	SAMEA2661450	PRJEB1254
ILBCDS5879972	2G3E	8.76	Astatotilapia	calliptera	91	M	acalliptera	Lake_Masoko		NA	NA	SAMEA2661451	PRJEB1254
ILBCDS6101003	116	14.61	Stigmatochromis	pleurospilus	NA	U	shallowbenthic	Cape_Maclear		NA	NA	SAMEA3388854	PRJEB1254	Blumer et al. 2025
ILBCDS6101006	8	15.11	Taeniochromis	holotaenia	NA	U	shallowbenthic	Metangula		NA	NA	SAMEA3388857	PRJEB1254	Blumer et al. 2025
ILBCDS6101007	86	14.98	Taeniolethrinops	macrorhynchus	1	U	shallowbenthic	Chiwanga		NA	NA	SAMEA3388858	PRJEB1254
ILBCDS6101012	119	14.72	Mylochromis	ericotaenia	NA	U	shallowbenthic	Cape_Maclear		NA	NA	SAMEA3388862	PRJEB1254	Blumer et al. 2025
ILBCDS6101014	118	15.64	Stigmatochromis	modestus	1	U	shallowbenthic	Cape_Maclear		NA	NA	SAMEA3388863	PRJEB1254	Blumer et al. 2025
ILBCDS6101015	40	17.32	Hemitilapia	oxyrhynchus	1	U	shallowbenthic	Southeast_arm	Mangochi	NA	NA	SAMEA3388864	PRJEB1254	Blumer et al. 2025
ILBCDS6101017	12	16.67	Copadichromis	likomae	NA	U	utaka	Metangula		NA	NA	SAMEA6147773	PRJEB1254	Blumer et al. 2025
ILBCDS6101019	92E	15.61	Rhamphochromis	sp-Kingiri-brevis	NA	U	rhamphochromis	Lake_Kingiri		NA	NA	SAMEA115846660	PRJEB1254	Blumer et al. 2025
ILBCDS6101020	342A	16.22	Diplotaxodon	sp-bigeye-white-dorsal	4	U	diplotaxodon	Chipoka		NA	NA	SAMEA115846659	PRJEB1254	Blumer et al. 2025
ILBCDS6101022	384	16.81	Rhamphochromis	sp-Kingiri-dwarf	NA	U	rhamphochromis	Lake_Kingiri		NA	NA	SAMEA115846661	PRJEB1254	Blumer et al. 2025
ILBCDS6101023	25	15.97	Taeniolethrinops	furcicauda	NA	U	shallowbenthic	Metangula		NA	NA	SAMEA3388868	PRJEB1254	Blumer et al. 2025
ILBCDS6101026	135	17.67	Ctenopharynx	pictus	1	U	shallowbenthic	Cape_Maclear		NA	NA	SAMEA115846657	PRJEB1254	Blumer et al. 2025
ILBCDS6101028	A83	17.31	Pallidochromis	tokolosh	NA	U	diplotaxodon	Southeast_arm		NA	NA	SAMEA3388871	PRJEB1254	Blumer et al. 2025
ILBCDS6101029	223	15.78	Diplotaxodon	sp-ngulube	NA	U	diplotaxodon	Nkhata_Bay		NA	NA	SAMEA6147774	PRJEB1254	Blumer et al. 2025
ILBCDS6101030	162	14.41	Dimidiochromis	strigatus	1	U	shallowbenthic	Cape_Maclear		NA	NA	SAMEA115846658	PRJEB1254	Blumer et al. 2025
ILBCDS6101031	131	14.8	Otopharynx	lithobates	NA	U	shallowbenthic	Cape_Maclear		NA	NA	SAMEA3388872	PRJEB1254	Blumer et al. 2025
ILBCDS6101032	328	14.99	Rhamphochromis	esox	2	U	rhamphochromis	Tukombo		NA	NA	SAMEA3388873	PRJEB1254	Blumer et al. 2025
ILBCDS6101034	G7A02	13.41	Astatotilapia	calliptera	8	M	acalliptera	Itupi_river	Lower_Itupi	NA	NA	SAMEA3388875	PRJEB1254
ILBCDS6101035	G7A03	14.88	Astatotilapia	calliptera	6	M	acalliptera	Itupi_river	Lower_Itupi	NA	NA	SAMEA3388876	PRJEB1254
ILBCDS6101036	G7E04	14.98	Astatotilapia	calliptera	5	M	acalliptera	Itupi_river	Lower_Itupi	NA	NA	SAMEA3388877	PRJEB1254
ILBCDS6101037	G7E08	14.21	Astatotilapia	calliptera	7	U	acalliptera	Itupi_river	Upper_Itupi	NA	NA	SAMEA3388878	PRJEB1254
cichlid7050782	2A3A	15.95	Astatotilapia	sp-Ruaha-blue	11	U	a_ruaha_blue	Mtera Reservoir		-7.128	35.932	SAMEA117806275	PRJEB21343
cichlid7050783	2A3B	16.53	Astatotilapia	sp-Ruaha-blue	9	U	a_ruaha_blue	Mtera Reservoir		-7.128	35.932	SAMEA117806276	PRJEB21343
cichlid7050784	2A4A	13.7	Astatotilapia	sp-Ruaha-blue	12	U	a_ruaha_blue	Mtera Reservoir		-7.128	35.932	SAMEA117806277	PRJEB21343
cichlid7050785	2A4B	16.96	Astatotilapia	sp-Ruaha-blue	7	U	a_ruaha_blue	Mtera Reservoir		-7.128	35.932	SAMEA117806278	PRJEB21343
cichlid7050786	2A4C	17.67	Astatotilapia	sp-Ruaha-blue	4	U	a_ruaha_blue	Mtera Reservoir		-7.128	35.932	SAMEA117806279	PRJEB21343
cichlid7050787	2A5a	20.75	Astatotilapia	sp-Ruaha-blue-Victoria-cluster	1	U	a_ruaha_blue_Victoria-cluster	Mtera Reservoir		-7.128	35.932	SAMEA117806280	PRJEB21343
cichlid7050788	2A5b	16.47	Astatotilapia	sp-Ruaha-blue-Victoria-cluster	2	U	a_ruaha_blue_Victoria-cluster	Mtera Reservoir		-7.128	35.932	SAMEA117806281	PRJEB21343
cichlid7050789	2J7a	16.18	Astatotilapia	sp-Ruaha-blue	10	U	a_ruaha_blue	Great Ruaha near Kidatu Bridge		-7.66144	36.9775	SAMEA117806282	PRJEB21343
cichlid7050790	2J7B	19.3	Astatotilapia	sp-Ruaha-blue	2	U	a_ruaha_blue	Great Ruaha near Kidatu Bridge		-7.66144	36.9775	SAMEA117806283	PRJEB21343
cichlid7050791	2J7C	17.33	Astatotilapia	sp-Ruaha-blue	5	U	a_ruaha_blue	Great Ruaha near Kidatu Bridge		-7.66144	36.9775	SAMEA117806284	PRJEB21343
cichlid7050792	2J7D	17.01	Astatotilapia	sp-Ruaha-blue	6	U	a_ruaha_blue	Great Ruaha near Kidatu Bridge		-7.66144	36.9775	SAMEA117806285	PRJEB21343
cichlid7050793	2G8	13.49	Astatotilapia	sp-Ruaha-blue	13	U	a_ruaha_blue	Great Ruaha near Kidatu Bridge		-7.66144	36.9775	SAMEA117806286	PRJEB21343
cichlid7050794	2G9	18.58	Astatotilapia	sp-Ruaha-blue	3	U	a_ruaha_blue	Great Ruaha near Kidatu Bridge		-7.66144	36.9775	SAMEA117806287	PRJEB21343
cichlid7050796	2J2	16.93	Astatotilapia	sp-Ruaha-blue	8	U	a_ruaha_blue	Great Ruaha near Kidatu Bridge		-7.66144	36.9775	SAMEA117806288	PRJEB21343
CICHM16429758	MG221	27.94	Astatotilapia	gigliolii	3	U	agigliolii	Near Songea		-10.6253	35.6534	SAMEA4033331	PRJEB15289	Malinsky et al. 2018
CICHM16429759	MG174A	32.3	Astatotilapia	gigliolii	2	U	agigliolii	Kitele Lake		-10.3595	39.7756	SAMEA4033332	PRJEB15289	Malinsky et al. 2018
CICHM16429761	MG_188A	31.9	Astatotilapia	sp-Rufiji-blue	1	U	Victoria	Oxbow Lake; Utete		-7.99086	38.7493	SAMEA6147770	PRJEB15289	Svardal et al. 2019
CICHM16429762	MG_T5B3	31.19	Astatotilapia	sp-Rufiji-blue	2	U	Victoria	Lake Mansi		-7.27506	39.0892	SAMEA6147764	PRJEB15289	Svardal et al. 2019
CICHM16429763	MG_A17_13	35.72	Astatotilapia	bloyeti	2	U	Victoria	Lake Burungi		-3.91563	35.8608	SAMEA4033333	PRJEB15289	Malinsky et al. 2018
CICHM16429764	MG_P2C8	40.22	Astatotilapia	bloyeti	1	U	Victoria	Lake Kumba		-4.80628	38.6216	SAMEA4033334	PRJEB15289	Malinsky et al. 2018
CICHM16429766	MG_625A	32.55	Serranochromis	angusticeps	NA	U	CSA	Site 47; Chambeshi swamp		-10.9274	31.076	SAMEA4033336	PRJEB15289
CICHM16429767	MG_812	32.38	Pharyngochromis	acuticeps	NA	U	CSA	Luangwa. Site 61.		-14.745	28.3588	SAMEA4033337	PRJEB15289
CICHM16429768	MG_Chemka1	30.28	Ctenochromis	scatebra	NA	U	Ctenochromis_pectoralis	Chemka Hot Springs		-3.4437	37.1938	SAMEA4033338	PRJEB15289
CICHM16429769	MG_49A	33.49	Astatotilapia	sp-Rukwa-blue	NA	U	Victoria	Lake Rukwa		-8.39747	32.9018	SAMEA6147768	PRJEB15289	Svardal et al. 2019
CICHM16429770	MG_57A	28.87	Astatotilapia	sp-Rukwa-sunset	NA	U	Victoria	Lake Rukwa		-8.39747	32.9018	SAMEA6147767	PRJEB15289	Svardal et al. 2019
CICHM16429771	MG_203	31.43	Astatotilapia	sp-Rukwa-large-yellow	NA	U	Victoria	Mkwajundi Market; Lake Rukwa		-8.4431	33.0132	SAMEA6147765	PRJEB15289	Svardal et al. 2019
CICHM16429773	GT_2J2	29.01	Astatotilapia	sp-Ruaha-blue	1	U	a_ruaha_blue	Kidatu; Gt Ruaha; Rufiji System		-7.662	36.978	SAMEA6147769	PRJEB15289	Svardal et al. 2019
CICHM16429774	GT_3A1	34.47	Haplochromis	vanheusdeni	1	U	Haplochromis_vanheusdeni	Kidatu; Gt Ruaha; Rufiji System		-7.662	36.978	SAMEA6147766	PRJEB15289	Svardal et al. 2019
CICHM16429775	GT_2I5	31.91	Astatotilapia	sp-longfin	NA	U	Victoria	Kidatu; Gt Ruaha; Rufiji System		-7.662	36.978	SAMEA6147771	PRJEB15289
CICHM16429776	GT_2I2	36.85	Astatotilapia	gigliolii	1	U	agigliolii	Ruaha; Kidatu		-7.662	36.978	SAMEA4033339	PRJEB15289	Malinsky et al. 2018
CICHM16429777	GT_2H1	25.15	Astatotilapia	sp-Ruaha-red-cheek	NA	U	Victoria	Kidatu; Gt Ruaha; Rufiji System		-7.662	36.978	SAMEA6147772	PRJEB15289	Svardal et al. 2019
CICHM16429778	GT_2D10	22.83	Astatotilapia	gigliolii	4	U	agigliolii	Ruvu; Mindu Dam		-6.865	37.61	SAMEA4033340	PRJEB15289	Malinsky et al. 2018
ERR3469485	SAMEA4658652	16.6092	Lobochilotes	labiata	2	M	Tanganyika	Lake Tanganyika endemic		NA	NA	SAMEA4658652	PRJEB25984
ERR3469509	SAMEA4658372	17.4586	Lobochilotes	labiata	1	M	Tanganyika	Lake Tanganyika endemic		NA	NA	SAMEA4658372	PRJEB25984
ERR3469694	SAMEA4658395	19.4179	Petrochromis	fasciolatus	NA	M	Tanganyika	Lake Tanganyika endemic		NA	NA	SAMEA4658395	PRJEB25984
ERR3479791	34d79ed6-3e47-11e8-a061-3c4a9275d6c8	20.1866	Pseudosimochromis	curvifrons	NA	M	Tanganyika	Lake_Tanganyika		NA	NA	SAMEA4658593	PRJEB25984
ERR3479856	2f08a6a8-3e47-11e8-a061-3c4a9275d6c8	18.8261	Jabarichromis	pfefferi	2	M	Tanganyika	Lake Tanganyika endemic		NA	NA	SAMEA4658485	PRJEB25984
ERR3479869	3056e4a2-3e47-11e8-a061-3c4a9275d6c8	18.9583	Jabarichromis	pfefferi	1	M	Tanganyika	Lake Tanganyika endemic		NA	NA	SAMEA4658520	PRJEB25984
ILBCDS5879551	131A	19.33	Astatotilapia	sp-Ruaha-blue	14	M	a_ruaha_blue	Rujewa/Mbarali		-8.658	34.276	SAMEA2661249	PRJEB1254
ILBCDS6101016	166	15.87	Serranochromis	robustus	NA	U	CSA	Nsinje_river		-13.5536	34.8644	SAMEA3388865	PRJEB1254
ILBCDS6101021	260A	15.98	Astatotilapia	gigliolii	5	U	agigliolii	Lake_Chiuta		-14.8008	35.8652	SAMEA3388867	PRJEB1254	Malinsky et al. 2018
SRR12394561	LV_str_Hish_xxx_gen	23.4246	Haplochromis	ishmaeli	1	M	Victoria	Lake_Victoria		NA	NA	SAMN15685441	PRJNA649899	Urban et al. 2021
SRR12394594	LV_nst_Pnye_xxx_gen	53.3549	Pundamilia	nyererei	1	M	Victoria	Lake_Victoria		NA	NA	SAMN15685499	PRJNA649899	Meier et al. 2017
SRR12394623	LV_str_Hchi_xxx_gen	20.8283	Haplochromis	chilotes	NA	M	Victoria	Lake_Victoria		NA	NA	SAMN15685440	PRJNA649899	Urban et al. 2021
SRR12700808	Astatotilapia nubila	34.6886	Haplochromis	nubilus	NA	M	Victoria	Lake Victoria endemic		NA	NA	SAMN15891870	PRJNA626405	McGee et al. 2020
SRR12700813	Neochromis omnicaeruleus	23.9526	Neochromis	omnicaeruleus	NA	M	Victoria	Lake_Victoria		NA	NA	SAMN15891865	PRJNA626405	McGee et al. 2020
SRR12700814	Neochromis sp. ""yellow anal scraper""	25.8536	Neochromis	sp-yellow-anal-scraper	NA	M	Victoria	Lake_Victoria		NA	NA	SAMN15891864	PRJNA626405	McGee et al. 2020
SRR12700817	Labrochromis ishmaeli	34.4665	Haplochromis	ishmaeli	2	M	Victoria	Lake Victoria endemic		NA	NA	SAMN15891861	PRJNA626405	McGee et al. 2020
SRR12700822	Yssichromis laparogramma	20.4376	Haplochromis	laparogramma	NA	M	Victoria	Lake Victoria endemic		NA	NA	SAMN15891857	PRJNA626405	McGee et al. 2020
SRR12700826	Neochromis sp. ""long black""	51.7671	Neochromis	sp-long-black	NA	M	Victoria	Lake_Victoria		NA	NA	SAMN15891853	PRJNA626405	McGee et al. 2020
SRR12700833	Macropleurodus bicolor	20.6681	Haplochromis	bicolor	NA	M	Victoria	Lake Victoria endemic		NA	NA	SAMN15891847	PRJNA626405	McGee et al. 2020
SRR12700835	Ptyochromis xenognathus	35.8093	Haplochromis	xenognathus	NA	M	Victoria	Lake Victoria endemic		NA	NA	SAMN15891845	PRJNA626405	McGee et al. 2020
SRR12700836	Yssichromis plumbus	39.3936	Yssichromis	sp-plumbus	NA	M	Victoria	Lake Victoria		NA	NA	SAMN15891844	PRJNA626405	McGee et al. 2020
SRR12700850	Lipochromis cryptodon	30.6062	Haplochromis	cryptodon	NA	M	Victoria	Lake Victoria endemic		NA	NA	SAMN15891831	PRJNA626405	McGee et al. 2020
SRR12700856	Labrochromis ""stone""	23.7468	Labrochromis	sp-stone	NA	M	Victoria	Lake Victoria		NA	NA	SAMN15891826	PRJNA626405	McGee et al. 2020
SRR12700869	Pyxichromis sp. ""stripe""	36.2023	Pyxichromis	sp-stripe	NA	M	Victoria	Kyoga basin		NA	NA	SAMN15891814	PRJNA626405	McGee et al. 2020
SRR12700872	Pyxichromis orthostoma	26.645	Pyxichromis	orthostoma	NA	M	Victoria	Kyoga basin		NA	NA	SAMN15891811	PRJNA626405	McGee et al. 2020
SRR12700873	Enterochromis cinctus	30.1107	Haplochromis	cinctus	NA	M	Victoria	Lake Victoria		NA	NA	SAMN15891775	PRJNA626405	McGee et al. 2020
SRR12700876	Haplochromis lividus	28.0854	Haplochromis	lividus	NA	M	Victoria	Kyoga basin		NA	NA	SAMN15891808	PRJNA626405	McGee et al. 2020
SRR12700879	Neochromis greenwoodi	21.4478	Neochromis	greenwoodi	NA	M	Victoria	Lake_Victoria		NA	NA	SAMN15891805	PRJNA626405	McGee et al. 2020
SRR12700885	Astatotilpia sp. ""nubila rocks""	29.723	Astatotilapia	sp-nubila-rocks	NA	M	Victoria	Lake Victoria		NA	NA	SAMN15891800	PRJNA626405	McGee et al. 2020
SRR12700886	Neochromis gigas	27.0455	Neochromis	gigas	NA	M	Victoria	Lake_Victoria		NA	NA	SAMN15891799	PRJNA626405	McGee et al. 2020
SRR12700889	Neochromis sp. ""unicuspid scraper""	29.8705	Neochromis	sp-unicuspid-scraper	NA	M	Victoria	Lake_Victoria		NA	NA	SAMN15891796	PRJNA626405	McGee et al. 2020
SRR12700890	Harpagochromis vonlinnei	31.8652	Haplochromis	vonlinnei	NA	M	Victoria	Lake Victoria		NA	NA	SAMN15891795	PRJNA626405	McGee et al. 2020
SRR12700899	Harpagochromis howesi	28.8334	Haplochromis	howesi	NA	M	Victoria	Lake Victoria endemic		NA	NA	SAMN15891787	PRJNA626405	McGee et al. 2020
SRR12700904	Neochromis rufocaudalis	19.3204	Neochromis	rufocaudalis	NA	M	Victoria	Lake_Victoria		NA	NA	SAMN15891782	PRJNA626405	McGee et al. 2020
SRR12700909	Paralabidochromis chilotes	22.5295	Haplochromis	chilotes	NA	M	Victoria	Lake Victoria		NA	NA	SAMN15891781	PRJNA626405	McGee et al. 2020
SRR2886826	HARPVIT64394	15.4392	Haplochromis	vittatus	NA	M	Victoria	Kivu		NA	NA	SAMN04158996	PRJNA298405	McGee et al. 2016
SRR2886827	PARAPAU64571	15.4431	Haplochromis	paucidens	NA	M	Victoria	Lake_Kivu		NA	NA	SAMN04158997	PRJNA298405	McGee et al. 2016
SRR2886829	SERRCHECK78584	11.9925	Serranochromis	sp-checkerboard	NA	M	CSA	Mweru		NA	NA	SAMN04158995	PRJNA298405	McGee et al. 2016
SRR2886830	ORTHORED78357	14.7038	Orthochromis	sp-red-cheek	NA	M	Pseudocrenilabrus	Mweru		NA	NA	SAMN04158994	PRJNA298405	McGee et al. 2016
SRR4169618	10560.PunPundMak	20.8944	Pundamilia	pundamilia	1	M	Victoria	Makobe_Island;_Lake_Victoria		NA	NA	SAMN05711175	PRJNA339828	Meier et al. 2017 MolEcol
SRR4169619	11297.PunPundMak	19.1046	Pundamilia	pundamilia	2	M	Victoria	Makobe_Island;_Lake_Victoria		NA	NA	SAMN05711178	PRJNA339828	Meier et al. 2017 MolEcol
SRR4169621	11591.PunNyerMak	21.4331	Pundamilia	nyererei	2	M	Victoria	Makobe_Island;_Lake_Victoria		NA	NA	SAMN05711162	PRJNA339828	Meier et al. 2017 MolEcol
SRR5099819	81032	14.1962	Haplochromis	pharyngalis	NA	M	Victoria	Kazinga Channel; Lake_Edward		NA	NA	SAMN06066504	PRJNA355227	Meier et al. 2017 NatCom
SRR5099858	64767	14.7073	Haplochromis	gracilior	NA	M	Victoria	Lake_Kivu		NA	NA	SAMN06066473	PRJNA355227	Meier et al. 2017 NatCom
SRR5221055	Astatotilapia_latifasciata_2B	29.2351	Haplochromis	latifasciatus	2	M	Victoria	Lakes Kyoga and Nawampasa; satellite lakes of Lake Victoria (samples from fish trade)		NA	NA	SAMN06286322	PRJNA369442	Valente et al. 2014
SRR5221056	Astatotilapia_latifasciata_0B	38.2102	Haplochromis	latifasciatus	1	M	Victoria	Lakes Kyoga and Nawampasa; satellite lakes of Lake Victoria (samples from fish trade)		NA	NA	SAMN06286321	PRJNA369442	Valente et al. 2014
SRR6001357	Tropheus sp. females	20.3255	Tropheus	sp-black	NA	M	Tanganyika	Ikola; Lake Tanganyika		NA	NA	SAMN07509398	PRJNA400462	Gammerdinger et al. 2018
SRR7185109	MJD1	18.1807	Pseudocrenilabrus	philander	2	M	CSA	Mbulu Creek; Chila		-8.85772	31.3639	SAMN09226141	PRJNA472096	Weber et al. 2021
SRR7662364	MIA9	22.4884	Shuja	horei	2	M	Tanganyika	Ndole Lake; Lufubu		-8.47628	30.4493	SAMN09786227	PRJNA485198	Weber et al. 2021
SRR7662396	KZE8	19.5182	Astatotilapia	stappersii	2	M	Victoria	Rusizi Lake; Rusizi		-3.35762	29.2842	SAMN09786248	PRJNA485198	Weber et al. 2021
SRR7662423	LKH2	23.3273	Astatotilapia	burtoni	1	M	Astatotilapia_burtoni	Kalambo River 1; Kalambo		-8.59312	31.1851	SAMN09786101	PRJNA485198	Weber et al. 2021
SRR7662436	KBC7	22.4657	Astatotilapia	burtoni	2	M	Astatotilapia_burtoni	Rusizi River; Ruzizi		-3.33763	29.2738	SAMN09786187	PRJNA485198	Weber et al. 2021
SRR7662527	MFI7	24.2005	Shuja	horei	1	M	Tanganyika	Ndole Lake; Lufubu		-8.47628	30.4493	SAMN09786221	PRJNA485198	Weber et al. 2021
SRR9657520	HXC4	7.59532	Astatotilapia	sp-Chipwa	2	M	Victoria	Kalambo Lake / Chipwa; Lake_Tanganyika		-8.60174	31.187	SAMN12123646	PRJNA550295	Ronco et al. 2021
SRR9657521	HXC5	11.1553	Astatotilapia	sp-Chipwa	1	M	Victoria	Kalambo Lake / Chipwa; Lake_Tanganyika		-8.60174	31.187	SAMN12123647	PRJNA550295	Ronco et al. 2021
SRR9657522	HXC6	20.0425	Orthochromis	indermauri	1	M	Pseudocrenilabrus	Lufubu River 2 (Chomba); Lake_Tanganyika_affluent		-8.68594	30.5644	SAMN12123648	PRJNA550295	Ronco et al. 2021
SRR9657527	HXC7	7.47306	Orthochromis	indermauri	2	M	Pseudocrenilabrus	Lufubu River 2 (Chomba); Lake_Tanganyika_affluent		-8.68594	30.5644	SAMN12123649	PRJNA550295	Ronco et al. 2021
SRR9657565	AWI5	9.17048	Limnotilapia	dardennii	2	M	Tanganyika	Kalambo (Toby's) Lodge; Lake_Tanganyika		-8.62322	31.2004	SAMN12123607	PRJNA550295	Ronco et al. 2021
SRR9657566	AWI6	9.41159	Limnotilapia	dardennii	1	M	Tanganyika	Kalambo (Toby's) Lodge; Lake_Tanganyika		-8.62322	31.2004	SAMN12123608	PRJNA550295	Ronco et al. 2021
SRR9665691	IPB6	11.0842	Interochromis	loocki	1	M	Tanganyika	Kalambo (Toby's) Lodge; Lake_Tanganyika		-8.62322	31.2004	SAMN12123694	PRJNA550295	Ronco et al. 2021
SRR9665698	IPF3	8.7378	Interochromis	loocki	2	M	Tanganyika	Kalambo (Toby's) Lodge; Lake_Tanganyika		-8.62322	31.2004	SAMN12123699	PRJNA550295	Ronco et al. 2021
SRR9673860	KYE2	8.34649	Orthochromis	malagaraziensis	NA	M	Orthochromis	Malagarasi 2 (Uvinza); Lake_Tanganyika_affluent		-5.10944	30.3936	SAMN12124019	PRJNA550295	Ronco et al. 2021
SRR9673861	KYE7	7.976	Orthochromis	uvinzae	NA	M	Orthochromis	Malagarasi 2 (Uvinza); Lake_Tanganyika_affluent		-5.10944	30.3936	SAMN12124020	PRJNA550295	Ronco et al. 2021
SRR9673863	KDC6	8.73696	Orthochromis	mazimeroensis	NA	M	Orthochromis	Mazimoero; Lake_Tanganyika_affluent		-3.88472	30.1977	SAMN12123984	PRJNA550295	Ronco et al. 2021
SRR9673865	KYG1	7.50804	Haplochromis	paludinosus	NA	M	Victoria	Malagarasi 2 (Uvinza); Lake_Tanganyika_affluent		-5.10944	30.3936	SAMN12124021	PRJNA550295	Ronco et al. 2021
SRR9673933	LJE8	24.6936	Astatotilapia	sp-kilossana	NA	M	agigliolii	Wami_River		NA	NA	SAMN12124121	PRJNA550295	Ronco et al. 2021
SRR9673939	LJD2	6.55952	Astatotilapia	flaviijosephi	NA	M	Victoria	Jordan		NA	NA	SAMN12124119	PRJNA550295	Ronco et al. 2021
SRR9673986	JUA4	15.411	Pseudosimochromis	babaulti	NA	M	Tanganyika	Kitaza south; Lake_Tanganyika		-3.62569	29.3424	SAMN12123859	PRJNA550295	Ronco et al. 2021
SRR9675322	JWG4	17.9025	Tropheus	annectens	NA	M	Tanganyika	Mukamba; Lake_Tanganyika		-6.9475	29.7119	SAMN12123917	PRJNA550295	Ronco et al. 2021
SRR9675323	JWG3	8.71823	Haplochromis	vanheusdeni	2	M	Haplochromis_vanheusdeni	Ruaha_River		-7.80822	36.8966	SAMN12123916	PRJNA550295	Ronco et al. 2021
SRR9675325	JWG1	21.6218	Pseudocrenilabrus	philander	1	M	Pseudocrenilabrus	Mbulu; Lake_Tanganyika_affluent		-8.85725	31.3647	SAMN12123914	PRJNA550295	Ronco et al. 2021
SRR9675327	JWF8	19.7057	Thoracochromis	brauschi	NA	M	CSA	Lake_Fwa		-5.72875	23.3506	SAMN12123912	PRJNA550295	Ronco et al. 2021
SRR9675339	JWF5	23.3771	Serranochromis	macrocephalus	NA	M	CSA	Mukambi / Kafue; Kafue_River		-14.9784	25.9932	SAMN12123909	PRJNA550295	Ronco et al. 2021
SRR9675347	JWF3	19.4525	Pharyngochromis	acuticeps	NA	M	CSA	Mambova / Zambezi; Zambezi_River		-17.7434	25.1738	SAMN12123907	PRJNA550295	Ronco et al. 2021
SRR9675348	JWF4	18.0537	Sargochromis	carlottae	NA	M	CSA	Mambova / Zambezi; Zambezi_River		-17.7434	25.1738	SAMN12123908	PRJNA550295	Ronco et al. 2021
SRR9675381	KAE8	9.03122	Astatoreochromis	straeleni	NA	M	Haplochromis_vanheusdeni	Rusizi 2; Lake_Tanganyika_affluent		-3.33789	29.2738	SAMN12123967	PRJNA550295	Ronco et al. 2021
SRR9675392	JYD3	15.7436	Astatotilapia	stappersii	1	M	Victoria	Bujumbura Creek; Lake_Tanganyika		-3.39192	29.3494	SAMN12123946	PRJNA550295	Ronco et al. 2021
SRR9675397	JXH5	16.6135	Petrochromis	orthognathus	NA	M	Tanganyika	Nyaruhongoka 2; Lake_Tanganyika		-3.69861	29.3201	SAMN12123943	PRJNA550295	Ronco et al. 2021
SRR9720036	106985	26.4484	Pseudocrenilabrus	multicolor	NA	M	CSA	Lake_Victoria		NA	NA	SAMN12321238	PRJNA553794	Meier et al. 2019
